# Supplementary material for: Using signal amplification by reversible exchange (SABRE) to hyperpolarise 119Sn and 29Si NMR nuclei
Source: Chem Commun (Camb). 2016 Nov 23;52(100):14482–5. doi: 10.1039/c6cc07109k (PMC5436037; doi:10.1039/c6cc07109k)
Supplement: Supplementary file 2 [file CC-052-C6CC07109K-s002.cif]

# Electronic Supplementary Material (ESI) for ChemComm.
# This journal is © The Royal Society of Chemistry 2016

####################################################################### 
# 
# This file contains crystal structure data downloaded from the 
# Cambridge Structural Database (CSD) hosted by the Cambridge 
# Crystallographic Data Centre (CCDC).
# 
# Full information about CCDC data access policies and citation 
# guidelines are available at http://www.ccdc.cam.ac.uk/access/V1 
# 
# Audit and citation data items may have been added by the CCDC. 
# Please retain this information to preserve the provenance of 
# this file and to allow appropriate attribution of the data. 
# 
#######################################################################

data_sbd1622
_database_code_depnum_ccdc_archive 'CCDC 1501636'
_audit_update_record             
;
2016-08-30 deposited with the CCDC.
2016-11-17 downloaded from the CCDC.
;
_audit_creation_date             2016-08-11
_audit_creation_method           
;
Olex2 1.2
(compiled 2016.02.19 svn.r3266 for OlexSys, GUI svn.r5155)
;
_chemical_name_common            ?
_chemical_name_systematic        ?
_chemical_formula_moiety         'C84 H114 Cl3 Ir3 N12 Si3'
_chemical_formula_sum            'C84 H114 Cl3 Ir3 N12 Si3'
_chemical_formula_weight         2059.09
_chemical_melting_point          ?
_chemical_oxdiff_formula         'C86.75 H125 Cl3 Ir3 N12 O2.75 Si3'
_chemical_oxdiff_usercomment     'Alexandra Si-pmd-IMes'
loop_
_atom_type_symbol
_atom_type_description
_atom_type_scat_dispersion_real
_atom_type_scat_dispersion_imag
_atom_type_scat_source
C C 0.0181 0.0091 'International Tables Vol C Tables 4.2.6.8 and 6.1.1.4'
H H 0.0000 0.0000 'International Tables Vol C Tables 4.2.6.8 and 6.1.1.4'
Cl Cl 0.3639 0.7018 'International Tables Vol C Tables 4.2.6.8 and 6.1.1.4'
Ir Ir -4.7710 6.5667 'International Tables Vol C Tables 4.2.6.8 and 6.1.1.4'
N N 0.0311 0.0180 'International Tables Vol C Tables 4.2.6.8 and 6.1.1.4'
Si Si 0.2541 0.3302 'International Tables Vol C Tables 4.2.6.8 and 6.1.1.4'

_shelx_space_group_comment       
;
The symmetry employed for this shelxl refinement is uniquely defined
by the following loop, which should always be used as a source of
symmetry information in preference to the above space-group names.
They are only intended as comments.
;
_space_group_crystal_system      monoclinic
_space_group_IT_number           14
_space_group_name_H-M_alt        'P 1 21/c 1'
_space_group_name_Hall           '-P 2ybc'
loop_
_space_group_symop_operation_xyz
'x, y, z'
'-x, y+1/2, -z+1/2'
'-x, -y, -z'
'x, -y-1/2, z-1/2'

_cell_length_a                   20.9974(5)
_cell_length_b                   14.9781(4)
_cell_length_c                   31.1032(9)
_cell_angle_alpha                90
_cell_angle_beta                 94.152(3)
_cell_angle_gamma                90
_cell_volume                     9756.4(4)
_cell_formula_units_Z            4
_cell_measurement_reflns_used    11405
_cell_measurement_temperature    110.05(10)
_cell_measurement_theta_max      70.8920
_cell_measurement_theta_min      5.1910
_shelx_estimated_absorpt_T_max   ?
_shelx_estimated_absorpt_T_min   ?
_exptl_absorpt_coefficient_mu    9.206
_exptl_absorpt_correction_T_max  0.827
_exptl_absorpt_correction_T_min  0.553
_exptl_absorpt_correction_type   gaussian
_exptl_absorpt_process_details   
;
CrysAlisPro 1.171.38.43 (Rigaku Oxford Diffraction, 2015)
Numerical absorption correction based on gaussian integration over
			a multifaceted crystal model
Empirical absorption correction using spherical harmonics,
 implemented in SCALE3 ABSPACK scaling algorithm.
;
_exptl_absorpt_special_details   ?
_exptl_crystal_colour            'clear yellow'
_exptl_crystal_colour_lustre     clear
_exptl_crystal_colour_modifier   .
_exptl_crystal_colour_primary    yellow
_exptl_crystal_density_diffrn    1.402
_exptl_crystal_density_meas      ?
_exptl_crystal_density_method    ?
_exptl_crystal_description       plate
_exptl_crystal_F_000             4104
loop_
_exptl_crystal_face_index_h
_exptl_crystal_face_index_k
_exptl_crystal_face_index_l
_exptl_crystal_face_perp_dist
1 0 0 0.0110
0 1 0 0.0383
-1 0 0 0.0100
0 -1 0 0.0333
0 0 1 0.0251
0 0 -1 0.0251

_exptl_crystal_recrystallization_method 'MeOH evaporation'
_exptl_crystal_size_max          0.072
_exptl_crystal_size_mid          0.05
_exptl_crystal_size_min          0.021
loop_
_exptl_oxdiff_crystal_face_indexfrac_h
_exptl_oxdiff_crystal_face_indexfrac_k
_exptl_oxdiff_crystal_face_indexfrac_l
_exptl_oxdiff_crystal_face_x
_exptl_oxdiff_crystal_face_y
_exptl_oxdiff_crystal_face_z
1.0002 0.0002 0.0001 -0.0456 0.0578 -0.0019
0.0005 1.0001 0.0004 0.0574 0.0434 -0.0734
-1.0002 -0.0002 -0.0001 0.0456 -0.0578 0.0019
-0.0005 -1.0001 -0.0004 -0.0574 -0.0434 0.0734
0.0003 -0.0001 1.0001 -0.0295 -0.0197 -0.0348
-0.0003 0.0001 -1.0001 0.0295 0.0197 0.0348

_exptl_transmission_factor_max   ?
_exptl_transmission_factor_min   ?
_diffrn_reflns_av_R_equivalents  0.0319
_diffrn_reflns_av_unetI/netI     0.0438
_diffrn_reflns_Laue_measured_fraction_full 0.992
_diffrn_reflns_Laue_measured_fraction_max 0.992
_diffrn_reflns_limit_h_max       25
_diffrn_reflns_limit_h_min       -24
_diffrn_reflns_limit_k_max       10
_diffrn_reflns_limit_k_min       -17
_diffrn_reflns_limit_l_max       36
_diffrn_reflns_limit_l_min       -37
_diffrn_reflns_number            33778
_diffrn_reflns_point_group_measured_fraction_full 0.992
_diffrn_reflns_point_group_measured_fraction_max 0.992
_diffrn_reflns_theta_full        67.080
_diffrn_reflns_theta_max         67.080
_diffrn_reflns_theta_min         3.667
_diffrn_ambient_environment      N~2~
_diffrn_ambient_temperature      110.05(10)
_diffrn_detector                 'CCD plate'
_diffrn_detector_area_resol_mean 16.1450
_diffrn_detector_type            Eos
_diffrn_measured_fraction_theta_full 0.992
_diffrn_measured_fraction_theta_max 0.992
_diffrn_measurement_details      
;
List of Runs (angles in degrees, time in seconds):

  # Type    Start    End  Width  t~exp~   \w     \q     \k     \f   Frames
#--------------------------------------------------------------------------
  1  \w    -19.00  13.00   1.00   10.00    --    0.00  61.00 -76.00   32
  2  \w     26.00  67.00   1.00   10.00    --    0.00  61.00 -76.00   41
  3  \w    -13.00  62.00   1.00   40.00    --   54.00 -57.00-150.00   75
  4  \w     31.00 123.00   1.00   40.00    --   54.00  77.00 120.00   92
  5  \w    -17.00  74.00   1.00   40.00    --   54.00 -37.00 -30.00   91
  6  \w     56.00 105.00   1.00   50.00    --  108.00 -50.00 -30.00   49
  7  \w     60.00  86.00   1.00   50.00    --  108.00 -37.00-180.00   26
  8  \w     38.00  74.00   1.00   50.00    --  108.00 -37.00 -60.00   36
  9  \w    100.00 170.00   1.00   50.00    --  108.00 111.00   0.00   70
 10  \w     44.00  87.00   1.00   50.00    --  108.00 -25.00-120.00   43
 11  \w     38.00  94.00   1.00   50.00    --  108.00 -25.00  30.00   56
 12  \w     47.00 115.00   1.00   50.00    --  108.00-111.00 -30.00   68
 13  \w     90.00 174.00   1.00   50.00    --  108.00  63.00  60.00   84
 14  \w     48.00  84.00   1.00   50.00    --  108.00 -25.00 120.00   36
;
_diffrn_measurement_device       'four-circle diffractometer'
_diffrn_measurement_device_type  'SuperNova, Dual, Cu at zero, Eos'
_diffrn_measurement_method       '\w scans'
_diffrn_orient_matrix_type       
'CrysAlisPro convention (1999,Acta A55,543-557)'
_diffrn_orient_matrix_UB_11      -0.0455874000
_diffrn_orient_matrix_UB_12      0.0574572000
_diffrn_orient_matrix_UB_13      -0.0294834000
_diffrn_orient_matrix_UB_21      0.0577842000
_diffrn_orient_matrix_UB_22      0.0433645000
_diffrn_orient_matrix_UB_23      -0.0196965000
_diffrn_orient_matrix_UB_31      -0.0018893000
_diffrn_orient_matrix_UB_32      -0.0733917000
_diffrn_orient_matrix_UB_33      -0.0347554000
_diffrn_radiation_monochromator  mirror
_diffrn_radiation_probe          x-ray
_diffrn_radiation_type           CuK\a
_diffrn_radiation_wavelength     1.54184
_diffrn_source                   'micro-focus sealed X-ray tube'
_diffrn_source_type              'SuperNova (Cu) X-ray Source'
_diffrn_special_details          ?
_reflns_Friedel_coverage         0.000
_reflns_Friedel_fraction_full    .
_reflns_Friedel_fraction_max     .
_reflns_number_gt                14835
_reflns_number_total             17287
_reflns_odcompleteness_completeness 99.15
_reflns_odcompleteness_iscentric 1
_reflns_odcompleteness_theta     66.97
_reflns_special_details          
;
 Reflections were merged by SHELXL according to the crystal
 class for the calculation of statistics and refinement.
 
 _reflns_Friedel_fraction is defined as the number of unique
 Friedel pairs measured divided by the number that would be
 possible theoretically, ignoring centric projections and
 systematic absences.
;
_reflns_threshold_expression     'I > 2\s(I)'
_computing_cell_refinement       'CrysAlisPro 1.171.38.43 (Rigaku OD, 2015)'
_computing_data_collection       'CrysAlisPro 1.171.38.43 (Rigaku OD, 2015)'
_computing_data_reduction        'CrysAlisPro 1.171.38.43 (Rigaku OD, 2015)'
_computing_molecular_graphics    'Olex2 (Dolomanov et al., 2009)'
_computing_publication_material  'Olex2 (Dolomanov et al., 2009)'
_computing_structure_refinement  'ShelXL (Sheldrick, 2015)'
_computing_structure_solution    'ShelXS (Sheldrick, 2008)'
_refine_diff_density_max         3.321
_refine_diff_density_min         -1.577
_refine_diff_density_rms         0.136
_refine_ls_extinction_coef       .
_refine_ls_extinction_method     none
_refine_ls_goodness_of_fit_ref   1.047
_refine_ls_hydrogen_treatment    constr
_refine_ls_matrix_type           full
_refine_ls_number_parameters     973
_refine_ls_number_reflns         17287
_refine_ls_number_restraints     0
_refine_ls_R_factor_all          0.0494
_refine_ls_R_factor_gt           0.0412
_refine_ls_restrained_S_all      1.047
_refine_ls_shift/su_max          0.001
_refine_ls_shift/su_mean         0.000
_refine_ls_structure_factor_coef Fsqd
_refine_ls_weighting_details     
'w=1/[\s^2^(Fo^2^)+(0.0493P)^2^+29.3123P] where P=(Fo^2^+2Fc^2^)/3'
_refine_ls_weighting_scheme      calc
_refine_ls_wR_factor_gt          0.0993
_refine_ls_wR_factor_ref         0.1028
_refine_special_details          
;
The hydrides were placed using a riding model with the Ir-H
bond constrained to be 1.65 angstroms.

The crystal contained disordered methanols of crystallisation
for which a suitable discrete atom model could not be found.
This was accounted for using a solvent mask with the OLEX2
software.  The volume of the solvent void per unitcell was estimated
to be 1528 cubic angstroms containing 197 electrons.  This 
would correspond to 11 methanols of crystallisation
per unit cell.
;
_olex2_refinement_description    
;
1. Fixed Uiso
 At 1.2 times of:
  All C(H) groups
 At 1.5 times of:
  All C(H,H,H) groups, All Ir(H,H) groups
2.a Riding coordinates:
 Ir1(H,HA), Ir2(HB,HC), Ir3(HD,HE)
2.b Aromatic/amide H refined with riding coordinates:
 C2(H2), C3(H3), C6(H6), C8(H8), C15(H15), C17(H17), C22(H22), C23(H23),
 C25(H25), C30(H30), C31(H31), C34(H34), C36(H36), C43(H43), C45(H45), C50(H50),
  C51(H51), C53(H53), C58(H58), C59(H59), C62(H62), C64(H64), C71(H71),
 C73(H73), C78(H78), C79(H79), C81(H81)
2.c Idealised Me refined as rotating group:
 C10(H10A,H10B,H10C), C11(H11A,H11B,H11C), C12(H12A,H12B,H12C), C19(H19A,H19B,
 H19C), C20(H20A,H20B,H20C), C21(H21A,H21B,H21C), C26(H26A,H26B,H26C), C27(H27A,
 H27B,H27C), C28(H28A,H28B,H28C), C38(H38A,H38B,H38C), C39(H39A,H39B,H39C),
 C40(H40A,H40B,H40C), C47(H47A,H47B,H47C), C48(H48A,H48B,H48C), C49(H49A,H49B,
 H49C), C54(H54A,H54B,H54C), C55(H55A,H55B,H55C), C56(H56A,H56B,H56C), C66(H66A,
 H66B,H66C), C67(H67A,H67B,H67C), C68(H68A,H68B,H68C), C75(H75A,H75B,H75C),
 C76(H76A,H76B,H76C), C77(H77A,H77B,H77C), C82(H82A,H82B,H82C), C83(H83A,H83B,
 H83C), C84(H84A,H84B,H84C)
;
_atom_sites_solution_hydrogens   mixed
_atom_sites_solution_primary     direct
_atom_sites_solution_secondary   ?
loop_
_atom_site_label
_atom_site_type_symbol
_atom_site_fract_x
_atom_site_fract_y
_atom_site_fract_z
_atom_site_U_iso_or_equiv
_atom_site_adp_type
_atom_site_occupancy
_atom_site_site_symmetry_order
_atom_site_calc_flag
_atom_site_refinement_flags_posn
_atom_site_refinement_flags_adp
_atom_site_refinement_flags_occupancy
_atom_site_disorder_assembly
_atom_site_disorder_group
C1 C 0.2113(3) 0.4274(4) 0.39853(16) 0.0184(11) Uani 1 1 d . . . . .
C2 C 0.1659(3) 0.5649(4) 0.40436(19) 0.0306(14) Uani 1 1 d . . . . .
H2 H 0.1395 0.6105 0.4130 0.037 Uiso 1 1 calc R . . . .
C3 C 0.2131(3) 0.5730(4) 0.37820(19) 0.0299(14) Uani 1 1 d . . . . .
H3 H 0.2259 0.6253 0.3652 0.036 Uiso 1 1 calc R . . . .
C4 C 0.1143(3) 0.4425(4) 0.44153(19) 0.0290(14) Uani 1 1 d . . . . .
C5 C 0.0576(3) 0.4117(4) 0.4209(2) 0.0319(14) Uani 1 1 d . . . . .
C6 C 0.0086(3) 0.3806(4) 0.4454(2) 0.0404(17) Uani 1 1 d . . . . .
H6 H -0.0291 0.3591 0.4315 0.049 Uiso 1 1 calc R . . . .
C7 C 0.0158(4) 0.3816(5) 0.4898(2) 0.0433(19) Uani 1 1 d . . . . .
C8 C 0.0720(4) 0.4154(5) 0.5093(2) 0.044(2) Uani 1 1 d . . . . .
H8 H 0.0765 0.4177 0.5392 0.053 Uiso 1 1 calc R . . . .
C9 C 0.1225(4) 0.4465(4) 0.4864(2) 0.0372(16) Uani 1 1 d . . . . .
C10 C 0.0492(3) 0.4098(5) 0.3722(2) 0.0387(16) Uani 1 1 d . . . . .
H10A H 0.0537 0.4691 0.3612 0.058 Uiso 1 1 calc GR . . . .
H10B H 0.0076 0.3873 0.3633 0.058 Uiso 1 1 calc GR . . . .
H10C H 0.0811 0.3717 0.3613 0.058 Uiso 1 1 calc GR . . . .
C11 C -0.0348(5) 0.3484(6) 0.5170(3) 0.068(3) Uani 1 1 d . . . . .
H11A H -0.0261 0.2875 0.5250 0.102 Uiso 1 1 calc GR . . . .
H11B H -0.0756 0.3521 0.5011 0.102 Uiso 1 1 calc GR . . . .
H11C H -0.0353 0.3844 0.5426 0.102 Uiso 1 1 calc GR . . . .
C12 C 0.1826(4) 0.4844(6) 0.5073(2) 0.050(2) Uani 1 1 d . . . . .
H12A H 0.2171 0.4435 0.5041 0.075 Uiso 1 1 calc GR . . . .
H12B H 0.1777 0.4940 0.5374 0.075 Uiso 1 1 calc GR . . . .
H12C H 0.1918 0.5402 0.4939 0.075 Uiso 1 1 calc GR . . . .
C13 C 0.2877(3) 0.4731(4) 0.34461(19) 0.0280(13) Uani 1 1 d . . . . .
C14 C 0.2688(3) 0.4428(4) 0.3031(2) 0.0347(15) Uani 1 1 d . . . . .
C15 C 0.3157(4) 0.4302(5) 0.2749(2) 0.0426(17) Uani 1 1 d . . . . .
H15 H 0.3044 0.4076 0.2475 0.051 Uiso 1 1 calc R . . . .
C16 C 0.3796(4) 0.4506(6) 0.2861(3) 0.055(2) Uani 1 1 d . . . . .
C17 C 0.3959(3) 0.4812(5) 0.3271(3) 0.0468(18) Uani 1 1 d . . . . .
H17 H 0.4384 0.4948 0.3348 0.056 Uiso 1 1 calc R . . . .
C18 C 0.3510(3) 0.4924(5) 0.3576(2) 0.0358(15) Uani 1 1 d . . . . .
C19 C 0.2002(3) 0.4237(5) 0.2897(2) 0.0403(17) Uani 1 1 d . . . . .
H19A H 0.1842 0.3796 0.3086 0.060 Uiso 1 1 calc GR . . . .
H19B H 0.1968 0.4016 0.2607 0.060 Uiso 1 1 calc GR . . . .
H19C H 0.1757 0.4775 0.2913 0.060 Uiso 1 1 calc GR . . . .
C20 C 0.4292(5) 0.4359(8) 0.2540(3) 0.078(3) Uani 1 1 d . . . . .
H20A H 0.4644 0.4758 0.2603 0.118 Uiso 1 1 calc GR . . . .
H20B H 0.4107 0.4473 0.2254 0.118 Uiso 1 1 calc GR . . . .
H20C H 0.4440 0.3753 0.2559 0.118 Uiso 1 1 calc GR . . . .
C21 C 0.3706(4) 0.5217(5) 0.4027(2) 0.0442(17) Uani 1 1 d . . . . .
H21A H 0.3472 0.5743 0.4094 0.066 Uiso 1 1 calc GR . . . .
H21B H 0.4155 0.5345 0.4051 0.066 Uiso 1 1 calc GR . . . .
H21C H 0.3616 0.4749 0.4225 0.066 Uiso 1 1 calc GR . . . .
C22 C 0.2909(3) 0.2335(4) 0.32694(17) 0.0231(12) Uani 1 1 d . . . . .
H22 H 0.2480 0.2326 0.3172 0.028 Uiso 1 1 calc R . . . .
C23 C 0.3693(3) 0.2751(4) 0.37809(19) 0.0256(12) Uani 1 1 d . . . . .
H23 H 0.3814 0.3035 0.4040 0.031 Uiso 1 1 calc R . . . .
C24 C 0.4169(3) 0.2370(4) 0.35515(19) 0.0280(13) Uani 1 1 d . . . . .
C25 C 0.3945(3) 0.1957(4) 0.31589(18) 0.0246(12) Uani 1 1 d . . . . .
H25 H 0.4237 0.1682 0.2991 0.029 Uiso 1 1 calc R . . . .
C26 C 0.5049(4) 0.1890(9) 0.4318(3) 0.088(4) Uani 1 1 d . . . . .
H26A H 0.4725 0.2161 0.4478 0.132 Uiso 1 1 calc GR . . . .
H26B H 0.5461 0.1994 0.4464 0.132 Uiso 1 1 calc GR . . . .
H26C H 0.4973 0.1259 0.4295 0.132 Uiso 1 1 calc GR . . . .
C27 C 0.5289(4) 0.3571(6) 0.3818(3) 0.065(3) Uani 1 1 d . . . . .
H27A H 0.5299 0.3826 0.3536 0.097 Uiso 1 1 calc GR . . . .
H27B H 0.5708 0.3597 0.3963 0.097 Uiso 1 1 calc GR . . . .
H27C H 0.4996 0.3901 0.3980 0.097 Uiso 1 1 calc GR . . . .
C28 C 0.5514(3) 0.1751(5) 0.3403(3) 0.0473(19) Uani 1 1 d . . . . .
H28A H 0.5369 0.1143 0.3386 0.071 Uiso 1 1 calc GR . . . .
H28B H 0.5953 0.1765 0.3511 0.071 Uiso 1 1 calc GR . . . .
H28C H 0.5472 0.2015 0.3121 0.071 Uiso 1 1 calc GR . . . .
C29 C 0.2618(3) 0.1031(4) 0.18392(17) 0.0224(12) Uani 1 1 d . . . . .
C30 C 0.2330(3) 0.1090(5) 0.1118(2) 0.0374(16) Uani 1 1 d . . . . .
H30 H 0.2266 0.1312 0.0839 0.045 Uiso 1 1 calc R . . . .
C31 C 0.2205(3) 0.0259(5) 0.12448(19) 0.0362(15) Uani 1 1 d . . . . .
H31 H 0.2037 -0.0205 0.1073 0.043 Uiso 1 1 calc R . . . .
C32 C 0.2650(3) 0.2515(4) 0.14738(16) 0.0250(13) Uani 1 1 d . . . . .
C33 C 0.2149(3) 0.3028(4) 0.16065(18) 0.0272(13) Uani 1 1 d . . . . .
C34 C 0.2210(3) 0.3946(5) 0.1615(2) 0.0341(15) Uani 1 1 d . . . . .
H34 H 0.1873 0.4296 0.1696 0.041 Uiso 1 1 calc R . . . .
C35 C 0.2772(4) 0.4352(5) 0.1504(2) 0.0390(16) Uani 1 1 d . . . . .
C36 C 0.3256(3) 0.3829(5) 0.1359(2) 0.0380(16) Uani 1 1 d . . . . .
H36 H 0.3623 0.4102 0.1273 0.046 Uiso 1 1 calc R . . . .
C37 C 0.3202(3) 0.2901(4) 0.1340(2) 0.0326(14) Uani 1 1 d . . . . .
C38 C 0.1551(3) 0.2587(5) 0.1748(2) 0.0346(15) Uani 1 1 d . . . . .
H38A H 0.1381 0.2189 0.1527 0.052 Uiso 1 1 calc GR . . . .
H38B H 0.1239 0.3036 0.1800 0.052 Uiso 1 1 calc GR . . . .
H38C H 0.1652 0.2256 0.2009 0.052 Uiso 1 1 calc GR . . . .
C39 C 0.2847(5) 0.5362(5) 0.1547(3) 0.057(2) Uani 1 1 d . . . . .
H39A H 0.2450 0.5647 0.1457 0.085 Uiso 1 1 calc GR . . . .
H39B H 0.3173 0.5563 0.1368 0.085 Uiso 1 1 calc GR . . . .
H39C H 0.2966 0.5513 0.1842 0.085 Uiso 1 1 calc GR . . . .
C40 C 0.3737(3) 0.2330(5) 0.1194(2) 0.0428(17) Uani 1 1 d . . . . .
H40A H 0.3919 0.1988 0.1434 0.064 Uiso 1 1 calc GR . . . .
H40B H 0.4059 0.2706 0.1086 0.064 Uiso 1 1 calc GR . . . .
H40C H 0.3573 0.1933 0.0971 0.064 Uiso 1 1 calc GR . . . .
C41 C 0.2246(3) -0.0546(4) 0.19362(19) 0.0299(14) Uani 1 1 d . . . . .
C42 C 0.1653(3) -0.0627(4) 0.21108(19) 0.0323(14) Uani 1 1 d . . . . .
C43 C 0.1535(4) -0.1397(5) 0.2344(2) 0.0381(16) Uani 1 1 d . . . . .
H43 H 0.1143 -0.1464 0.2462 0.046 Uiso 1 1 calc R . . . .
C44 C 0.1993(4) -0.2069(5) 0.2403(2) 0.0422(17) Uani 1 1 d . . . . .
C45 C 0.2564(4) -0.1977(5) 0.2213(2) 0.0411(17) Uani 1 1 d . . . . .
H45 H 0.2862 -0.2436 0.2244 0.049 Uiso 1 1 calc R . . . .
C46 C 0.2712(3) -0.1219(4) 0.1976(2) 0.0354(15) Uani 1 1 d . . . . .
C47 C 0.1162(3) 0.0094(5) 0.2065(2) 0.0408(16) Uani 1 1 d . . . . .
H47A H 0.1334 0.0634 0.2194 0.061 Uiso 1 1 calc GR . . . .
H47B H 0.0792 -0.0083 0.2208 0.061 Uiso 1 1 calc GR . . . .
H47C H 0.1045 0.0195 0.1765 0.061 Uiso 1 1 calc GR . . . .
C48 C 0.1853(5) -0.2876(5) 0.2680(3) 0.057(2) Uani 1 1 d . . . . .
H48A H 0.1809 -0.2686 0.2971 0.085 Uiso 1 1 calc GR . . . .
H48B H 0.2199 -0.3295 0.2675 0.085 Uiso 1 1 calc GR . . . .
H48C H 0.1464 -0.3155 0.2568 0.085 Uiso 1 1 calc GR . . . .
C49 C 0.3328(4) -0.1131(5) 0.1772(2) 0.0450(18) Uani 1 1 d . . . . .
H49A H 0.3246 -0.1095 0.1464 0.068 Uiso 1 1 calc GR . . . .
H49B H 0.3591 -0.1641 0.1843 0.068 Uiso 1 1 calc GR . . . .
H49C H 0.3543 -0.0599 0.1875 0.068 Uiso 1 1 calc GR . . . .
C50 C 0.2407(3) -0.0026(4) 0.29999(17) 0.0219(12) Uani 1 1 d . . . . .
H50 H 0.2052 0.0334 0.2938 0.026 Uiso 1 1 calc R . . . .
C51 C 0.3428(3) -0.0390(4) 0.28748(18) 0.0248(12) Uani 1 1 d . . . . .
H51 H 0.3793 -0.0289 0.2729 0.030 Uiso 1 1 calc R . . . .
C52 C 0.3437(3) -0.1070(4) 0.31754(19) 0.0291(13) Uani 1 1 d . . . . .
C53 C 0.2883(3) -0.1174(4) 0.33844(19) 0.0254(12) Uani 1 1 d . . . . .
H53 H 0.2868 -0.1617 0.3593 0.031 Uiso 1 1 calc R . . . .
C54 C 0.4834(3) -0.0952(6) 0.3449(3) 0.0474(19) Uani 1 1 d . . . . .
H54A H 0.4839 -0.0484 0.3238 0.071 Uiso 1 1 calc GR . . . .
H54B H 0.5238 -0.1255 0.3468 0.071 Uiso 1 1 calc GR . . . .
H54C H 0.4758 -0.0701 0.3724 0.071 Uiso 1 1 calc GR . . . .
C55 C 0.4371(4) -0.2330(5) 0.2784(3) 0.051(2) Uani 1 1 d . . . . .
H55A H 0.4038 -0.2747 0.2701 0.077 Uiso 1 1 calc GR . . . .
H55B H 0.4769 -0.2643 0.2831 0.077 Uiso 1 1 calc GR . . . .
H55C H 0.4404 -0.1896 0.2560 0.077 Uiso 1 1 calc GR . . . .
C56 C 0.4060(4) -0.2585(5) 0.3713(3) 0.053(2) Uani 1 1 d . . . . .
H56A H 0.3916 -0.2283 0.3960 0.079 Uiso 1 1 calc GR . . . .
H56B H 0.4454 -0.2888 0.3792 0.079 Uiso 1 1 calc GR . . . .
H56C H 0.3744 -0.3012 0.3609 0.079 Uiso 1 1 calc GR . . . .
C57 C 0.0671(3) -0.0821(3) 0.38889(16) 0.0178(11) Uani 1 1 d . . . . .
C58 C -0.0350(3) -0.1223(4) 0.39865(19) 0.0275(13) Uani 1 1 d . . . . .
H58 H -0.0755 -0.1468 0.3934 0.033 Uiso 1 1 calc R . . . .
C59 C -0.0135(3) -0.0795(4) 0.43431(19) 0.0265(13) Uani 1 1 d . . . . .
H59 H -0.0357 -0.0688 0.4586 0.032 Uiso 1 1 calc R . . . .
C60 C 0.0030(2) -0.1619(4) 0.32851(17) 0.0223(12) Uani 1 1 d . . . . .
C61 C -0.0193(3) -0.1065(4) 0.29431(18) 0.0244(12) Uani 1 1 d . . . . .
C62 C -0.0353(3) -0.1470(4) 0.25464(19) 0.0293(13) Uani 1 1 d . . . . .
H62 H -0.0494 -0.1116 0.2313 0.035 Uiso 1 1 calc R . . . .
C63 C -0.0308(3) -0.2383(4) 0.24905(19) 0.0301(14) Uani 1 1 d . . . . .
C64 C -0.0073(3) -0.2902(4) 0.2832(2) 0.0297(13) Uani 1 1 d . . . . .
H64 H -0.0025 -0.3513 0.2791 0.036 Uiso 1 1 calc R . . . .
C65 C 0.0097(3) -0.2534(4) 0.3237(2) 0.0281(13) Uani 1 1 d . . . . .
C66 C -0.0267(3) -0.0086(4) 0.3007(2) 0.0295(13) Uani 1 1 d . . . . .
H66A H -0.0528 0.0018 0.3243 0.044 Uiso 1 1 calc GR . . . .
H66B H -0.0466 0.0175 0.2749 0.044 Uiso 1 1 calc GR . . . .
H66C H 0.0145 0.0179 0.3070 0.044 Uiso 1 1 calc GR . . . .
C67 C -0.0517(4) -0.2803(5) 0.2059(2) 0.051(2) Uani 1 1 d . . . . .
H67A H -0.0869 -0.2471 0.1925 0.076 Uiso 1 1 calc GR . . . .
H67B H -0.0647 -0.3409 0.2103 0.076 Uiso 1 1 calc GR . . . .
H67C H -0.0168 -0.2795 0.1876 0.076 Uiso 1 1 calc GR . . . .
C68 C 0.0332(4) -0.3118(4) 0.3612(2) 0.0407(17) Uani 1 1 d . . . . .
H68A H 0.0706 -0.2855 0.3756 0.061 Uiso 1 1 calc GR . . . .
H68B H 0.0436 -0.3699 0.3507 0.061 Uiso 1 1 calc GR . . . .
H68C H 0.0005 -0.3171 0.3810 0.061 Uiso 1 1 calc GR . . . .
C69 C 0.0831(3) 0.0072(4) 0.45674(17) 0.0215(12) Uani 1 1 d . . . . .
C70 C 0.0747(3) 0.0987(4) 0.44911(17) 0.0234(12) Uani 1 1 d . . . . .
C71 C 0.1074(3) 0.1582(4) 0.47703(18) 0.0271(13) Uani 1 1 d . . . . .
H71 H 0.1019 0.2192 0.4726 0.032 Uiso 1 1 calc R . . . .
C72 C 0.1477(3) 0.1291(4) 0.51106(19) 0.0286(14) Uani 1 1 d . . . . .
C73 C 0.1532(3) 0.0387(5) 0.51857(18) 0.0285(14) Uani 1 1 d . . . . .
H73 H 0.1794 0.0194 0.5421 0.034 Uiso 1 1 calc R . . . .
C74 C 0.1211(3) -0.0254(4) 0.49227(18) 0.0248(12) Uani 1 1 d . . . . .
C75 C 0.0325(3) 0.1319(4) 0.41144(19) 0.0323(14) Uani 1 1 d . . . . .
H75A H -0.0104 0.1117 0.4141 0.048 Uiso 1 1 calc GR . . . .
H75B H 0.0477 0.1093 0.3852 0.048 Uiso 1 1 calc GR . . . .
H75C H 0.0332 0.1960 0.4110 0.048 Uiso 1 1 calc GR . . . .
C76 C 0.1852(3) 0.1964(5) 0.5396(2) 0.0419(18) Uani 1 1 d . . . . .
H76A H 0.2138 0.2290 0.5226 0.063 Uiso 1 1 calc GR . . . .
H76B H 0.2094 0.1654 0.5623 0.063 Uiso 1 1 calc GR . . . .
H76C H 0.1562 0.2371 0.5518 0.063 Uiso 1 1 calc GR . . . .
C77 C 0.1260(3) -0.1221(5) 0.5016(2) 0.0374(16) Uani 1 1 d . . . . .
H77A H 0.0860 -0.1434 0.5108 0.056 Uiso 1 1 calc GR . . . .
H77B H 0.1591 -0.1323 0.5240 0.056 Uiso 1 1 calc GR . . . .
H77C H 0.1359 -0.1535 0.4760 0.056 Uiso 1 1 calc GR . . . .
C78 C 0.2037(2) 0.1024(4) 0.40352(17) 0.0188(11) Uani 1 1 d . . . . .
H78 H 0.1713 0.1240 0.3843 0.023 Uiso 1 1 calc R . . . .
C79 C 0.2893(2) 0.1295(4) 0.45117(17) 0.0221(12) Uani 1 1 d . . . . .
H79 H 0.3179 0.1691 0.4652 0.027 Uiso 1 1 calc R . . . .
C80 C 0.2948(2) 0.0398(4) 0.46015(17) 0.0200(11) Uani 1 1 d . . . . .
C81 C 0.2516(3) -0.0158(4) 0.43837(17) 0.0209(11) Uani 1 1 d . . . . .
H81 H 0.2541 -0.0768 0.4439 0.025 Uiso 1 1 calc R . . . .
C82 C 0.3988(3) 0.0928(6) 0.5286(2) 0.0456(19) Uani 1 1 d . . . . .
H82A H 0.4195 0.1288 0.5083 0.068 Uiso 1 1 calc GR . . . .
H82B H 0.4298 0.0719 0.5505 0.068 Uiso 1 1 calc GR . . . .
H82C H 0.3671 0.1278 0.5417 0.068 Uiso 1 1 calc GR . . . .
C83 C 0.4160(4) -0.0690(6) 0.4692(3) 0.055(2) Uani 1 1 d . . . . .
H83A H 0.3942 -0.1190 0.4556 0.083 Uiso 1 1 calc GR . . . .
H83B H 0.4508 -0.0900 0.4883 0.083 Uiso 1 1 calc GR . . . .
H83C H 0.4323 -0.0312 0.4475 0.083 Uiso 1 1 calc GR . . . .
C84 C 0.3210(4) -0.0764(6) 0.5396(2) 0.049(2) Uani 1 1 d . . . . .
H84A H 0.2867 -0.0441 0.5512 0.073 Uiso 1 1 calc GR . . . .
H84B H 0.3518 -0.0927 0.5625 0.073 Uiso 1 1 calc GR . . . .
H84C H 0.3045 -0.1293 0.5253 0.073 Uiso 1 1 calc GR . . . .
Cl1 Cl 0.31021(7) 0.33941(10) 0.47038(4) 0.0298(3) Uani 1 1 d . . . . .
Cl2 Cl 0.40839(7) 0.10378(11) 0.22244(5) 0.0306(3) Uani 1 1 d . . . . .
Cl3 Cl 0.18982(6) -0.20986(9) 0.40223(4) 0.0251(3) Uani 1 1 d . . . . .
Ir1 Ir 0.23023(2) 0.29982(2) 0.40873(2) 0.01904(7) Uani 1 1 d . . . . .
H H 0.1706 0.3021 0.4405 0.029 Uiso 1 1 d R . . . .
HA H 0.1813 0.2668 0.3679 0.029 Uiso 1 1 d R . . . .
Ir2 Ir 0.29722(2) 0.13975(2) 0.24187(2) 0.02047(7) Uani 1 1 d . . . . .
HB H 0.2237 0.1614 0.2544 0.031 Uiso 1 1 d R . . . .
HC H 0.3031 0.2415 0.2222 0.031 Uiso 1 1 d R . . . .
Ir3 Ir 0.15015(2) -0.07300(2) 0.36290(2) 0.01741(6) Uani 1 1 d . . . . .
HD H 0.1123 -0.1290 0.3232 0.026 Uiso 1 1 d R . . . .
HE H 0.1284 0.0213 0.3387 0.026 Uiso 1 1 d R . . . .
N1 N 0.1636(2) 0.4758(3) 0.41635(15) 0.0252(10) Uani 1 1 d . . . . .
N2 N 0.2394(2) 0.4894(3) 0.37411(15) 0.0263(11) Uani 1 1 d . . . . .
N3 N 0.3069(2) 0.2733(3) 0.36489(14) 0.0205(10) Uani 1 1 d . . . . .
N4 N 0.3328(2) 0.1951(3) 0.30221(14) 0.0216(10) Uani 1 1 d . . . . .
N5 N 0.2573(2) 0.1565(3) 0.14790(14) 0.0229(10) Uani 1 1 d . . . . .
N6 N 0.2377(2) 0.0228(3) 0.16853(15) 0.0280(11) Uani 1 1 d . . . . .
N7 N 0.2916(2) 0.0134(3) 0.27826(14) 0.0198(9) Uani 1 1 d . . . . .
N8 N 0.2360(2) -0.0657(3) 0.32985(14) 0.0207(10) Uani 1 1 d . . . . .
N9 N 0.0130(2) -0.1239(3) 0.37089(15) 0.0219(10) Uani 1 1 d . . . . .
N10 N 0.0490(2) -0.0540(3) 0.42803(14) 0.0213(10) Uani 1 1 d . . . . .
N11 N 0.20537(19) 0.0142(3) 0.40908(14) 0.0183(9) Uani 1 1 d . . . . .
N12 N 0.2423(2) 0.1627(3) 0.42184(15) 0.0210(10) Uani 1 1 d . . . . .
Si1 Si 0.50252(8) 0.23860(15) 0.37708(6) 0.0379(4) Uani 1 1 d . . . . .
Si2 Si 0.41860(8) -0.17628(13) 0.32849(6) 0.0343(4) Uani 1 1 d . . . . .
Si3 Si 0.35973(8) -0.00485(13) 0.50021(5) 0.0303(4) Uani 1 1 d . . . . .

loop_
_atom_site_aniso_label
_atom_site_aniso_U_11
_atom_site_aniso_U_22
_atom_site_aniso_U_33
_atom_site_aniso_U_23
_atom_site_aniso_U_13
_atom_site_aniso_U_12
C1 0.026(3) 0.018(3) 0.012(2) -0.005(2) 0.004(2) -0.007(2)
C2 0.042(4) 0.024(3) 0.026(3) 0.004(2) 0.003(3) 0.006(3)
C3 0.042(4) 0.020(3) 0.027(3) 0.005(2) -0.001(3) 0.002(3)
C4 0.039(4) 0.023(3) 0.026(3) 0.004(2) 0.013(3) 0.011(3)
C5 0.038(4) 0.023(3) 0.036(3) 0.003(3) 0.012(3) 0.007(3)
C6 0.039(4) 0.023(3) 0.061(5) 0.000(3) 0.015(3) 0.004(3)
C7 0.058(5) 0.024(4) 0.051(4) 0.009(3) 0.031(4) 0.016(3)
C8 0.080(6) 0.030(4) 0.027(3) 0.009(3) 0.029(4) 0.024(4)
C9 0.052(4) 0.031(4) 0.030(3) -0.003(3) 0.011(3) 0.019(3)
C10 0.034(4) 0.042(4) 0.040(4) -0.002(3) -0.002(3) -0.002(3)
C11 0.083(7) 0.044(5) 0.083(6) 0.014(5) 0.055(6) 0.017(5)
C12 0.067(5) 0.057(5) 0.025(3) -0.003(3) 0.001(3) 0.021(4)
C13 0.033(3) 0.021(3) 0.031(3) 0.005(2) 0.007(3) -0.002(3)
C14 0.049(4) 0.025(3) 0.031(3) 0.008(3) 0.010(3) -0.004(3)
C15 0.059(5) 0.036(4) 0.034(4) 0.003(3) 0.015(3) 0.003(3)
C16 0.050(5) 0.063(6) 0.054(5) 0.015(4) 0.026(4) 0.013(4)
C17 0.032(4) 0.053(5) 0.056(5) 0.012(4) 0.003(3) -0.003(3)
C18 0.036(4) 0.032(4) 0.041(4) 0.009(3) 0.009(3) -0.008(3)
C19 0.047(4) 0.046(4) 0.028(3) 0.006(3) 0.000(3) -0.010(3)
C20 0.059(6) 0.108(9) 0.073(6) 0.009(6) 0.035(5) 0.013(6)
C21 0.042(4) 0.041(4) 0.048(4) 0.011(3) -0.004(3) -0.011(3)
C22 0.022(3) 0.027(3) 0.020(3) 0.006(2) 0.002(2) 0.004(2)
C23 0.025(3) 0.025(3) 0.025(3) -0.003(2) -0.004(2) -0.001(2)
C24 0.023(3) 0.034(3) 0.027(3) 0.007(3) -0.001(2) -0.001(3)
C25 0.017(3) 0.036(3) 0.021(3) 0.004(2) -0.001(2) 0.004(2)
C26 0.039(5) 0.162(12) 0.063(6) 0.040(7) -0.002(4) 0.017(6)
C27 0.032(4) 0.074(6) 0.088(7) -0.032(5) 0.003(4) -0.010(4)
C28 0.023(3) 0.048(5) 0.071(5) -0.002(4) 0.009(3) 0.004(3)
C29 0.022(3) 0.025(3) 0.020(3) 0.007(2) -0.001(2) 0.005(2)
C30 0.049(4) 0.038(4) 0.024(3) 0.003(3) -0.008(3) 0.001(3)
C31 0.051(4) 0.034(4) 0.022(3) 0.001(3) -0.005(3) 0.000(3)
C32 0.022(3) 0.040(4) 0.012(2) 0.006(2) -0.003(2) 0.003(3)
C33 0.028(3) 0.031(3) 0.022(3) 0.007(2) -0.001(2) 0.004(3)
C34 0.039(4) 0.037(4) 0.026(3) 0.007(3) 0.001(3) 0.011(3)
C35 0.049(4) 0.035(4) 0.032(3) 0.002(3) -0.002(3) -0.007(3)
C36 0.033(4) 0.049(4) 0.032(3) 0.007(3) 0.000(3) -0.009(3)
C37 0.034(3) 0.036(4) 0.027(3) 0.009(3) 0.002(3) -0.001(3)
C38 0.023(3) 0.041(4) 0.039(3) 0.014(3) -0.004(3) 0.013(3)
C39 0.076(6) 0.042(5) 0.053(5) 0.001(4) 0.012(4) -0.013(4)
C40 0.032(4) 0.050(4) 0.047(4) 0.014(4) 0.010(3) 0.000(3)
C41 0.041(4) 0.024(3) 0.024(3) 0.001(2) -0.003(3) -0.002(3)
C42 0.043(4) 0.030(4) 0.023(3) -0.002(3) -0.001(3) -0.003(3)
C43 0.046(4) 0.038(4) 0.030(3) -0.004(3) 0.004(3) -0.009(3)
C44 0.062(5) 0.033(4) 0.031(3) 0.004(3) 0.004(3) -0.007(3)
C45 0.052(4) 0.028(4) 0.042(4) 0.000(3) -0.003(3) 0.005(3)
C46 0.046(4) 0.030(4) 0.030(3) -0.001(3) 0.002(3) 0.002(3)
C47 0.036(4) 0.041(4) 0.045(4) -0.002(3) 0.001(3) 0.002(3)
C48 0.087(7) 0.032(4) 0.052(5) 0.011(4) 0.011(4) -0.007(4)
C49 0.046(4) 0.044(4) 0.045(4) 0.003(3) 0.007(3) 0.013(3)
C50 0.018(3) 0.027(3) 0.020(3) -0.001(2) -0.001(2) 0.001(2)
C51 0.022(3) 0.028(3) 0.025(3) 0.004(2) 0.007(2) 0.007(2)
C52 0.026(3) 0.033(3) 0.029(3) 0.006(3) 0.007(2) 0.006(3)
C53 0.020(3) 0.027(3) 0.030(3) 0.004(2) 0.008(2) 0.005(2)
C54 0.025(3) 0.064(5) 0.054(4) 0.010(4) 0.001(3) -0.001(3)
C55 0.049(5) 0.044(4) 0.062(5) -0.002(4) 0.015(4) 0.020(4)
C56 0.055(5) 0.038(4) 0.067(5) 0.027(4) 0.007(4) 0.017(4)
C57 0.024(3) 0.011(3) 0.019(3) 0.003(2) 0.001(2) 0.001(2)
C58 0.016(3) 0.035(4) 0.033(3) -0.007(3) 0.008(2) -0.008(2)
C59 0.017(3) 0.039(4) 0.025(3) -0.003(3) 0.013(2) -0.004(2)
C60 0.013(2) 0.032(3) 0.021(3) -0.006(2) 0.000(2) -0.005(2)
C61 0.019(3) 0.031(3) 0.024(3) 0.001(2) -0.001(2) 0.001(2)
C62 0.029(3) 0.035(4) 0.023(3) 0.001(3) -0.006(2) -0.001(3)
C63 0.028(3) 0.035(4) 0.027(3) -0.008(3) -0.004(2) 0.003(3)
C64 0.033(3) 0.021(3) 0.035(3) -0.007(3) -0.002(3) 0.003(3)
C65 0.021(3) 0.029(3) 0.033(3) -0.001(3) -0.005(2) -0.001(2)
C66 0.028(3) 0.026(3) 0.032(3) 0.003(3) -0.009(3) -0.002(3)
C67 0.071(5) 0.047(5) 0.032(4) -0.011(3) -0.013(4) 0.004(4)
C68 0.047(4) 0.026(4) 0.046(4) 0.001(3) -0.017(3) -0.001(3)
C69 0.018(3) 0.028(3) 0.019(3) -0.005(2) 0.003(2) -0.004(2)
C70 0.027(3) 0.024(3) 0.019(3) 0.000(2) 0.004(2) -0.002(2)
C71 0.032(3) 0.027(3) 0.023(3) -0.004(2) 0.012(2) -0.008(3)
C72 0.020(3) 0.043(4) 0.024(3) -0.011(3) 0.007(2) -0.011(3)
C73 0.015(3) 0.055(4) 0.016(3) -0.004(3) 0.001(2) 0.001(3)
C74 0.016(3) 0.038(4) 0.021(3) -0.005(2) 0.004(2) 0.001(2)
C75 0.039(4) 0.033(4) 0.025(3) 0.002(3) -0.001(3) 0.006(3)
C76 0.034(4) 0.058(5) 0.034(4) -0.017(3) 0.004(3) -0.017(3)
C77 0.046(4) 0.039(4) 0.029(3) 0.002(3) 0.006(3) 0.009(3)
C78 0.015(2) 0.022(3) 0.019(2) 0.000(2) -0.002(2) 0.003(2)
C79 0.015(3) 0.029(3) 0.022(3) -0.001(2) -0.001(2) -0.002(2)
C80 0.011(2) 0.028(3) 0.021(3) 0.002(2) 0.002(2) 0.003(2)
C81 0.020(3) 0.021(3) 0.023(3) 0.004(2) 0.005(2) 0.002(2)
C82 0.029(3) 0.071(5) 0.034(4) 0.000(4) -0.016(3) -0.008(4)
C83 0.046(4) 0.075(6) 0.045(4) 0.003(4) 0.002(4) 0.031(4)
C84 0.044(4) 0.062(5) 0.040(4) 0.019(4) -0.005(3) 0.013(4)
Cl1 0.0346(7) 0.0293(8) 0.0245(7) -0.0026(6) -0.0059(6) -0.0057(6)
Cl2 0.0236(7) 0.0397(8) 0.0293(7) 0.0037(6) 0.0080(6) 0.0038(6)
Cl3 0.0252(7) 0.0194(7) 0.0312(7) 0.0024(5) 0.0060(5) 0.0017(5)
Ir1 0.02003(12) 0.01728(12) 0.01970(12) -0.00027(9) 0.00078(9) 0.00049(9)
Ir2 0.01965(12) 0.02489(13) 0.01694(11) 0.00336(9) 0.00190(9) 0.00415(9)
Ir3 0.01422(11) 0.01923(13) 0.01897(11) -0.00047(9) 0.00258(8) -0.00087(9)
N1 0.034(3) 0.020(3) 0.022(2) 0.0000(19) 0.003(2) 0.005(2)
N2 0.028(3) 0.024(3) 0.028(2) 0.003(2) 0.004(2) -0.001(2)
N3 0.021(2) 0.023(2) 0.018(2) 0.0015(19) 0.0018(18) -0.0019(19)
N4 0.020(2) 0.026(3) 0.019(2) 0.0082(19) -0.0005(18) 0.0047(19)
N5 0.023(2) 0.029(3) 0.015(2) 0.0022(19) -0.0041(18) 0.006(2)
N6 0.036(3) 0.028(3) 0.020(2) 0.002(2) -0.001(2) 0.000(2)
N7 0.019(2) 0.023(2) 0.018(2) 0.0045(19) 0.0047(18) 0.0049(19)
N8 0.021(2) 0.020(2) 0.022(2) 0.0021(19) 0.0058(18) 0.0034(19)
N9 0.019(2) 0.025(3) 0.021(2) -0.0065(19) 0.0011(18) -0.0015(19)
N10 0.018(2) 0.025(3) 0.021(2) -0.0029(19) 0.0031(18) -0.0057(19)
N11 0.009(2) 0.026(3) 0.020(2) -0.0037(19) -0.0050(16) -0.0010(18)
N12 0.022(2) 0.016(2) 0.026(2) -0.0081(19) 0.0076(19) -0.0025(19)
Si1 0.0195(8) 0.0617(13) 0.0321(9) 0.0055(9) -0.0001(7) 0.0018(8)
Si2 0.0259(8) 0.0361(10) 0.0421(10) 0.0126(8) 0.0099(7) 0.0115(8)
Si3 0.0193(8) 0.0451(11) 0.0257(8) 0.0050(7) -0.0034(6) 0.0064(7)

_geom_special_details            
;
 All esds (except the esd in the dihedral angle between two l.s. planes)
 are estimated using the full covariance matrix.  The cell esds are taken
 into account individually in the estimation of esds in distances, angles
 and torsion angles; correlations between esds in cell parameters are only
 used when they are defined by crystal symmetry.  An approximate (isotropic)
 treatment of cell esds is used for estimating esds involving l.s. planes.
;
loop_
_geom_bond_atom_site_label_1
_geom_bond_atom_site_label_2
_geom_bond_distance
_geom_bond_site_symmetry_2
_geom_bond_publ_flag
C1 Ir1 1.973(5) . ?
C1 N1 1.385(7) . ?
C1 N2 1.361(7) . ?
C2 H2 0.9300 . ?
C2 C3 1.333(9) . ?
C2 N1 1.389(8) . ?
C3 H3 0.9300 . ?
C3 N2 1.379(8) . ?
C4 C5 1.390(10) . ?
C4 C9 1.396(9) . ?
C4 N1 1.431(8) . ?
C5 C6 1.404(9) . ?
C5 C10 1.510(9) . ?
C6 H6 0.9300 . ?
C6 C7 1.380(11) . ?
C7 C8 1.383(12) . ?
C7 C11 1.491(10) . ?
C8 H8 0.9300 . ?
C8 C9 1.398(10) . ?
C9 C12 1.489(11) . ?
C10 H10A 0.9600 . ?
C10 H10B 0.9600 . ?
C10 H10C 0.9600 . ?
C11 H11A 0.9600 . ?
C11 H11B 0.9600 . ?
C11 H11C 0.9600 . ?
C12 H12A 0.9600 . ?
C12 H12B 0.9600 . ?
C12 H12C 0.9600 . ?
C13 C14 1.398(9) . ?
C13 C18 1.391(9) . ?
C13 N2 1.437(7) . ?
C14 C15 1.379(9) . ?
C14 C19 1.497(10) . ?
C15 H15 0.9300 . ?
C15 C16 1.396(12) . ?
C16 C17 1.375(12) . ?
C16 C20 1.508(10) . ?
C17 H17 0.9300 . ?
C17 C18 1.395(10) . ?
C18 C21 1.499(10) . ?
C19 H19A 0.9600 . ?
C19 H19B 0.9600 . ?
C19 H19C 0.9600 . ?
C20 H20A 0.9600 . ?
C20 H20B 0.9600 . ?
C20 H20C 0.9600 . ?
C21 H21A 0.9600 . ?
C21 H21B 0.9600 . ?
C21 H21C 0.9600 . ?
C22 H22 0.9300 . ?
C22 N3 1.343(7) . ?
C22 N4 1.339(7) . ?
C23 H23 0.9300 . ?
C23 C24 1.392(8) . ?
C23 N3 1.345(7) . ?
C24 C25 1.418(8) . ?
C24 Si1 1.877(6) . ?
C25 H25 0.9300 . ?
C25 N4 1.334(7) . ?
C26 H26A 0.9600 . ?
C26 H26B 0.9600 . ?
C26 H26C 0.9600 . ?
C26 Si1 1.854(9) . ?
C27 H27A 0.9600 . ?
C27 H27B 0.9600 . ?
C27 H27C 0.9600 . ?
C27 Si1 1.862(9) . ?
C28 H28A 0.9600 . ?
C28 H28B 0.9600 . ?
C28 H28C 0.9600 . ?
C28 Si1 1.853(7) . ?
C29 Ir2 1.977(6) . ?
C29 N5 1.374(7) . ?
C29 N6 1.377(8) . ?
C30 H30 0.9300 . ?
C30 C31 1.337(10) . ?
C30 N5 1.394(8) . ?
C31 H31 0.9300 . ?
C31 N6 1.392(7) . ?
C32 C33 1.389(8) . ?
C32 C37 1.385(8) . ?
C32 N5 1.433(8) . ?
C33 C34 1.381(9) . ?
C33 C38 1.512(9) . ?
C34 H34 0.9300 . ?
C34 C35 1.394(10) . ?
C35 C36 1.382(10) . ?
C35 C39 1.526(10) . ?
C36 H36 0.9300 . ?
C36 C37 1.397(10) . ?
C37 C40 1.507(9) . ?
C38 H38A 0.9600 . ?
C38 H38B 0.9600 . ?
C38 H38C 0.9600 . ?
C39 H39A 0.9600 . ?
C39 H39B 0.9600 . ?
C39 H39C 0.9600 . ?
C40 H40A 0.9600 . ?
C40 H40B 0.9600 . ?
C40 H40C 0.9600 . ?
C41 C42 1.399(9) . ?
C41 C46 1.404(9) . ?
C41 N6 1.435(8) . ?
C42 C43 1.394(9) . ?
C42 C47 1.493(9) . ?
C43 H43 0.9300 . ?
C43 C44 1.394(10) . ?
C44 C45 1.381(10) . ?
C44 C48 1.526(9) . ?
C45 H45 0.9300 . ?
C45 C46 1.399(10) . ?
C46 C49 1.489(10) . ?
C47 H47A 0.9600 . ?
C47 H47B 0.9600 . ?
C47 H47C 0.9600 . ?
C48 H48A 0.9600 . ?
C48 H48B 0.9600 . ?
C48 H48C 0.9600 . ?
C49 H49A 0.9600 . ?
C49 H49B 0.9600 . ?
C49 H49C 0.9600 . ?
C50 H50 0.9300 . ?
C50 N7 1.327(7) . ?
C50 N8 1.333(7) . ?
C51 H51 0.9300 . ?
C51 C52 1.382(8) . ?
C51 N7 1.345(7) . ?
C52 C53 1.383(8) . ?
C52 Si2 1.894(6) . ?
C53 H53 0.9300 . ?
C53 N8 1.354(7) . ?
C54 H54A 0.9600 . ?
C54 H54B 0.9600 . ?
C54 H54C 0.9600 . ?
C54 Si2 1.867(8) . ?
C55 H55A 0.9600 . ?
C55 H55B 0.9600 . ?
C55 H55C 0.9600 . ?
C55 Si2 1.839(8) . ?
C56 H56A 0.9600 . ?
C56 H56B 0.9600 . ?
C56 H56C 0.9600 . ?
C56 Si2 1.847(7) . ?
C57 Ir3 1.978(5) . ?
C57 N9 1.382(7) . ?
C57 N10 1.368(7) . ?
C58 H58 0.9300 . ?
C58 C59 1.331(8) . ?
C58 N9 1.374(7) . ?
C59 H59 0.9300 . ?
C59 N10 1.393(7) . ?
C60 C61 1.403(8) . ?
C60 C65 1.387(9) . ?
C60 N9 1.437(7) . ?
C61 C62 1.394(8) . ?
C61 C66 1.488(8) . ?
C62 H62 0.9300 . ?
C62 C63 1.383(9) . ?
C63 C64 1.377(9) . ?
C63 C67 1.517(8) . ?
C64 H64 0.9300 . ?
C64 C65 1.399(8) . ?
C65 C68 1.511(9) . ?
C66 H66A 0.9600 . ?
C66 H66B 0.9600 . ?
C66 H66C 0.9600 . ?
C67 H67A 0.9600 . ?
C67 H67B 0.9600 . ?
C67 H67C 0.9600 . ?
C68 H68A 0.9600 . ?
C68 H68B 0.9600 . ?
C68 H68C 0.9600 . ?
C69 C70 1.400(8) . ?
C69 C74 1.402(8) . ?
C69 N10 1.435(7) . ?
C70 C71 1.390(8) . ?
C70 C75 1.502(8) . ?
C71 H71 0.9300 . ?
C71 C72 1.377(9) . ?
C72 C73 1.377(9) . ?
C72 C76 1.524(8) . ?
C73 H73 0.9300 . ?
C73 C74 1.402(8) . ?
C74 C77 1.480(9) . ?
C75 H75A 0.9600 . ?
C75 H75B 0.9600 . ?
C75 H75C 0.9600 . ?
C76 H76A 0.9600 . ?
C76 H76B 0.9600 . ?
C76 H76C 0.9600 . ?
C77 H77A 0.9600 . ?
C77 H77B 0.9600 . ?
C77 H77C 0.9600 . ?
C78 H78 0.9300 . ?
C78 N11 1.334(7) . ?
C78 N12 1.316(7) . ?
C79 H79 0.9300 . ?
C79 C80 1.375(8) . ?
C79 N12 1.386(7) . ?
C80 C81 1.374(8) . ?
C80 Si3 1.901(5) . ?
C81 H81 0.9300 . ?
C81 N11 1.359(7) . ?
C82 H82A 0.9600 . ?
C82 H82B 0.9600 . ?
C82 H82C 0.9600 . ?
C82 Si3 1.868(7) . ?
C83 H83A 0.9600 . ?
C83 H83B 0.9600 . ?
C83 H83C 0.9600 . ?
C83 Si3 1.848(7) . ?
C84 H84A 0.9600 . ?
C84 H84B 0.9600 . ?
C84 H84C 0.9600 . ?
C84 Si3 1.858(7) . ?
Cl1 Ir1 2.5263(14) . ?
Cl2 Ir2 2.5118(14) . ?
Cl3 Ir3 2.4990(13) . ?
Ir1 H 1.6499 . ?
Ir1 HA 1.6501 . ?
Ir1 N3 2.219(4) . ?
Ir1 N12 2.106(5) . ?
Ir2 HB 1.6507 . ?
Ir2 HC 1.6503 . ?
Ir2 N4 2.136(5) . ?
Ir2 N7 2.213(4) . ?
Ir3 HD 1.6499 . ?
Ir3 HE 1.6501 . ?
Ir3 N8 2.142(4) . ?
Ir3 N11 2.207(4) . ?

loop_
_geom_angle_atom_site_label_1
_geom_angle_atom_site_label_2
_geom_angle_atom_site_label_3
_geom_angle
_geom_angle_site_symmetry_1
_geom_angle_site_symmetry_3
_geom_angle_publ_flag
N1 C1 Ir1 125.8(4) . . ?
N2 C1 Ir1 131.3(4) . . ?
N2 C1 N1 102.8(5) . . ?
C3 C2 H2 126.5 . . ?
C3 C2 N1 107.1(5) . . ?
N1 C2 H2 126.5 . . ?
C2 C3 H3 126.5 . . ?
C2 C3 N2 107.1(5) . . ?
N2 C3 H3 126.5 . . ?
C5 C4 C9 121.1(6) . . ?
C5 C4 N1 119.4(5) . . ?
C9 C4 N1 119.4(6) . . ?
C4 C5 C6 119.7(6) . . ?
C4 C5 C10 120.2(6) . . ?
C6 C5 C10 120.0(6) . . ?
C5 C6 H6 119.7 . . ?
C7 C6 C5 120.6(7) . . ?
C7 C6 H6 119.7 . . ?
C6 C7 C8 118.1(6) . . ?
C6 C7 C11 122.3(8) . . ?
C8 C7 C11 119.6(8) . . ?
C7 C8 H8 118.2 . . ?
C7 C8 C9 123.6(6) . . ?
C9 C8 H8 118.2 . . ?
C4 C9 C8 116.8(7) . . ?
C4 C9 C12 119.5(6) . . ?
C8 C9 C12 123.7(6) . . ?
C5 C10 H10A 109.5 . . ?
C5 C10 H10B 109.5 . . ?
C5 C10 H10C 109.5 . . ?
H10A C10 H10B 109.5 . . ?
H10A C10 H10C 109.5 . . ?
H10B C10 H10C 109.5 . . ?
C7 C11 H11A 109.5 . . ?
C7 C11 H11B 109.5 . . ?
C7 C11 H11C 109.5 . . ?
H11A C11 H11B 109.5 . . ?
H11A C11 H11C 109.5 . . ?
H11B C11 H11C 109.5 . . ?
C9 C12 H12A 109.5 . . ?
C9 C12 H12B 109.5 . . ?
C9 C12 H12C 109.5 . . ?
H12A C12 H12B 109.5 . . ?
H12A C12 H12C 109.5 . . ?
H12B C12 H12C 109.5 . . ?
C14 C13 N2 118.5(6) . . ?
C18 C13 C14 122.5(6) . . ?
C18 C13 N2 118.9(6) . . ?
C13 C14 C19 121.5(6) . . ?
C15 C14 C13 117.7(7) . . ?
C15 C14 C19 120.8(6) . . ?
C14 C15 H15 119.0 . . ?
C14 C15 C16 121.9(7) . . ?
C16 C15 H15 119.0 . . ?
C15 C16 C20 120.0(8) . . ?
C17 C16 C15 118.3(7) . . ?
C17 C16 C20 121.6(8) . . ?
C16 C17 H17 118.8 . . ?
C16 C17 C18 122.4(7) . . ?
C18 C17 H17 118.8 . . ?
C13 C18 C17 117.1(6) . . ?
C13 C18 C21 121.6(6) . . ?
C17 C18 C21 121.3(7) . . ?
C14 C19 H19A 109.5 . . ?
C14 C19 H19B 109.5 . . ?
C14 C19 H19C 109.5 . . ?
H19A C19 H19B 109.5 . . ?
H19A C19 H19C 109.5 . . ?
H19B C19 H19C 109.5 . . ?
C16 C20 H20A 109.5 . . ?
C16 C20 H20B 109.5 . . ?
C16 C20 H20C 109.5 . . ?
H20A C20 H20B 109.5 . . ?
H20A C20 H20C 109.5 . . ?
H20B C20 H20C 109.5 . . ?
C18 C21 H21A 109.5 . . ?
C18 C21 H21B 109.5 . . ?
C18 C21 H21C 109.5 . . ?
H21A C21 H21B 109.5 . . ?
H21A C21 H21C 109.5 . . ?
H21B C21 H21C 109.5 . . ?
N3 C22 H22 117.9 . . ?
N4 C22 H22 117.9 . . ?
N4 C22 N3 124.3(5) . . ?
C24 C23 H23 118.2 . . ?
N3 C23 H23 118.2 . . ?
N3 C23 C24 123.7(5) . . ?
C23 C24 C25 114.5(5) . . ?
C23 C24 Si1 120.8(5) . . ?
C25 C24 Si1 124.6(5) . . ?
C24 C25 H25 118.9 . . ?
N4 C25 C24 122.1(5) . . ?
N4 C25 H25 118.9 . . ?
H26A C26 H26B 109.5 . . ?
H26A C26 H26C 109.5 . . ?
H26B C26 H26C 109.5 . . ?
Si1 C26 H26A 109.5 . . ?
Si1 C26 H26B 109.5 . . ?
Si1 C26 H26C 109.5 . . ?
H27A C27 H27B 109.5 . . ?
H27A C27 H27C 109.5 . . ?
H27B C27 H27C 109.5 . . ?
Si1 C27 H27A 109.5 . . ?
Si1 C27 H27B 109.5 . . ?
Si1 C27 H27C 109.5 . . ?
H28A C28 H28B 109.5 . . ?
H28A C28 H28C 109.5 . . ?
H28B C28 H28C 109.5 . . ?
Si1 C28 H28A 109.5 . . ?
Si1 C28 H28B 109.5 . . ?
Si1 C28 H28C 109.5 . . ?
N5 C29 Ir2 125.5(4) . . ?
N5 C29 N6 102.9(5) . . ?
N6 C29 Ir2 131.6(4) . . ?
C31 C30 H30 126.1 . . ?
C31 C30 N5 107.8(5) . . ?
N5 C30 H30 126.1 . . ?
C30 C31 H31 126.9 . . ?
C30 C31 N6 106.2(6) . . ?
N6 C31 H31 126.9 . . ?
C33 C32 N5 117.2(5) . . ?
C37 C32 C33 121.8(6) . . ?
C37 C32 N5 121.0(5) . . ?
C32 C33 C38 120.6(6) . . ?
C34 C33 C32 119.0(6) . . ?
C34 C33 C38 120.4(6) . . ?
C33 C34 H34 119.7 . . ?
C33 C34 C35 120.5(6) . . ?
C35 C34 H34 119.7 . . ?
C34 C35 C39 119.7(7) . . ?
C36 C35 C34 119.3(6) . . ?
C36 C35 C39 121.1(7) . . ?
C35 C36 H36 119.4 . . ?
C35 C36 C37 121.3(6) . . ?
C37 C36 H36 119.4 . . ?
C32 C37 C36 117.9(6) . . ?
C32 C37 C40 120.8(6) . . ?
C36 C37 C40 121.2(6) . . ?
C33 C38 H38A 109.5 . . ?
C33 C38 H38B 109.5 . . ?
C33 C38 H38C 109.5 . . ?
H38A C38 H38B 109.5 . . ?
H38A C38 H38C 109.5 . . ?
H38B C38 H38C 109.5 . . ?
C35 C39 H39A 109.5 . . ?
C35 C39 H39B 109.5 . . ?
C35 C39 H39C 109.5 . . ?
H39A C39 H39B 109.5 . . ?
H39A C39 H39C 109.5 . . ?
H39B C39 H39C 109.5 . . ?
C37 C40 H40A 109.5 . . ?
C37 C40 H40B 109.5 . . ?
C37 C40 H40C 109.5 . . ?
H40A C40 H40B 109.5 . . ?
H40A C40 H40C 109.5 . . ?
H40B C40 H40C 109.5 . . ?
C42 C41 C46 122.4(6) . . ?
C42 C41 N6 119.5(6) . . ?
C46 C41 N6 118.0(6) . . ?
C41 C42 C47 121.9(6) . . ?
C43 C42 C41 118.1(6) . . ?
C43 C42 C47 120.0(6) . . ?
C42 C43 H43 119.4 . . ?
C42 C43 C44 121.2(7) . . ?
C44 C43 H43 119.4 . . ?
C43 C44 C48 119.2(7) . . ?
C45 C44 C43 118.9(6) . . ?
C45 C44 C48 121.9(7) . . ?
C44 C45 H45 118.7 . . ?
C44 C45 C46 122.6(7) . . ?
C46 C45 H45 118.7 . . ?
C41 C46 C49 121.2(6) . . ?
C45 C46 C41 116.7(6) . . ?
C45 C46 C49 122.0(7) . . ?
C42 C47 H47A 109.5 . . ?
C42 C47 H47B 109.5 . . ?
C42 C47 H47C 109.5 . . ?
H47A C47 H47B 109.5 . . ?
H47A C47 H47C 109.5 . . ?
H47B C47 H47C 109.5 . . ?
C44 C48 H48A 109.5 . . ?
C44 C48 H48B 109.5 . . ?
C44 C48 H48C 109.5 . . ?
H48A C48 H48B 109.5 . . ?
H48A C48 H48C 109.5 . . ?
H48B C48 H48C 109.5 . . ?
C46 C49 H49A 109.5 . . ?
C46 C49 H49B 109.5 . . ?
C46 C49 H49C 109.5 . . ?
H49A C49 H49B 109.5 . . ?
H49A C49 H49C 109.5 . . ?
H49B C49 H49C 109.5 . . ?
N7 C50 H50 117.1 . . ?
N7 C50 N8 125.9(5) . . ?
N8 C50 H50 117.1 . . ?
C52 C51 H51 118.4 . . ?
N7 C51 H51 118.4 . . ?
N7 C51 C52 123.1(5) . . ?
C51 C52 C53 115.5(5) . . ?
C51 C52 Si2 119.7(4) . . ?
C53 C52 Si2 124.8(5) . . ?
C52 C53 H53 118.6 . . ?
N8 C53 C52 122.7(5) . . ?
N8 C53 H53 118.6 . . ?
H54A C54 H54B 109.5 . . ?
H54A C54 H54C 109.5 . . ?
H54B C54 H54C 109.5 . . ?
Si2 C54 H54A 109.5 . . ?
Si2 C54 H54B 109.5 . . ?
Si2 C54 H54C 109.5 . . ?
H55A C55 H55B 109.5 . . ?
H55A C55 H55C 109.5 . . ?
H55B C55 H55C 109.5 . . ?
Si2 C55 H55A 109.5 . . ?
Si2 C55 H55B 109.5 . . ?
Si2 C55 H55C 109.5 . . ?
H56A C56 H56B 109.5 . . ?
H56A C56 H56C 109.5 . . ?
H56B C56 H56C 109.5 . . ?
Si2 C56 H56A 109.5 . . ?
Si2 C56 H56B 109.5 . . ?
Si2 C56 H56C 109.5 . . ?
N9 C57 Ir3 126.1(4) . . ?
N10 C57 Ir3 130.8(4) . . ?
N10 C57 N9 103.1(4) . . ?
C59 C58 H58 125.9 . . ?
C59 C58 N9 108.2(5) . . ?
N9 C58 H58 125.9 . . ?
C58 C59 H59 126.8 . . ?
C58 C59 N10 106.3(5) . . ?
N10 C59 H59 126.8 . . ?
C61 C60 N9 118.7(5) . . ?
C65 C60 C61 122.3(5) . . ?
C65 C60 N9 118.7(5) . . ?
C60 C61 C66 120.9(5) . . ?
C62 C61 C60 117.3(6) . . ?
C62 C61 C66 121.7(5) . . ?
C61 C62 H62 119.1 . . ?
C63 C62 C61 121.8(6) . . ?
C63 C62 H62 119.1 . . ?
C62 C63 C67 120.2(6) . . ?
C64 C63 C62 119.0(5) . . ?
C64 C63 C67 120.8(6) . . ?
C63 C64 H64 119.1 . . ?
C63 C64 C65 121.8(6) . . ?
C65 C64 H64 119.1 . . ?
C60 C65 C64 117.7(6) . . ?
C60 C65 C68 121.3(5) . . ?
C64 C65 C68 121.0(6) . . ?
C61 C66 H66A 109.5 . . ?
C61 C66 H66B 109.5 . . ?
C61 C66 H66C 109.5 . . ?
H66A C66 H66B 109.5 . . ?
H66A C66 H66C 109.5 . . ?
H66B C66 H66C 109.5 . . ?
C63 C67 H67A 109.5 . . ?
C63 C67 H67B 109.5 . . ?
C63 C67 H67C 109.5 . . ?
H67A C67 H67B 109.5 . . ?
H67A C67 H67C 109.5 . . ?
H67B C67 H67C 109.5 . . ?
C65 C68 H68A 109.5 . . ?
C65 C68 H68B 109.5 . . ?
C65 C68 H68C 109.5 . . ?
H68A C68 H68B 109.5 . . ?
H68A C68 H68C 109.5 . . ?
H68B C68 H68C 109.5 . . ?
C70 C69 C74 122.1(5) . . ?
C70 C69 N10 117.9(5) . . ?
C74 C69 N10 119.9(5) . . ?
C69 C70 C75 121.1(5) . . ?
C71 C70 C69 118.1(5) . . ?
C71 C70 C75 120.8(6) . . ?
C70 C71 H71 119.1 . . ?
C72 C71 C70 121.7(6) . . ?
C72 C71 H71 119.1 . . ?
C71 C72 C73 118.7(5) . . ?
C71 C72 C76 120.1(6) . . ?
C73 C72 C76 121.2(6) . . ?
C72 C73 H73 118.5 . . ?
C72 C73 C74 122.9(6) . . ?
C74 C73 H73 118.5 . . ?
C69 C74 C73 116.3(6) . . ?
C69 C74 C77 121.5(5) . . ?
C73 C74 C77 122.2(6) . . ?
C70 C75 H75A 109.5 . . ?
C70 C75 H75B 109.5 . . ?
C70 C75 H75C 109.5 . . ?
H75A C75 H75B 109.5 . . ?
H75A C75 H75C 109.5 . . ?
H75B C75 H75C 109.5 . . ?
C72 C76 H76A 109.5 . . ?
C72 C76 H76B 109.5 . . ?
C72 C76 H76C 109.5 . . ?
H76A C76 H76B 109.5 . . ?
H76A C76 H76C 109.5 . . ?
H76B C76 H76C 109.5 . . ?
C74 C77 H77A 109.5 . . ?
C74 C77 H77B 109.5 . . ?
C74 C77 H77C 109.5 . . ?
H77A C77 H77B 109.5 . . ?
H77A C77 H77C 109.5 . . ?
H77B C77 H77C 109.5 . . ?
N11 C78 H78 116.0 . . ?
N12 C78 H78 116.0 . . ?
N12 C78 N11 127.9(5) . . ?
C80 C79 H79 119.0 . . ?
C80 C79 N12 121.9(5) . . ?
N12 C79 H79 119.0 . . ?
C79 C80 Si3 121.5(4) . . ?
C81 C80 C79 116.7(5) . . ?
C81 C80 Si3 121.7(4) . . ?
C80 C81 H81 118.5 . . ?
N11 C81 C80 122.9(5) . . ?
N11 C81 H81 118.5 . . ?
H82A C82 H82B 109.5 . . ?
H82A C82 H82C 109.5 . . ?
H82B C82 H82C 109.5 . . ?
Si3 C82 H82A 109.5 . . ?
Si3 C82 H82B 109.5 . . ?
Si3 C82 H82C 109.5 . . ?
H83A C83 H83B 109.5 . . ?
H83A C83 H83C 109.5 . . ?
H83B C83 H83C 109.5 . . ?
Si3 C83 H83A 109.5 . . ?
Si3 C83 H83B 109.5 . . ?
Si3 C83 H83C 109.5 . . ?
H84A C84 H84B 109.5 . . ?
H84A C84 H84C 109.5 . . ?
H84B C84 H84C 109.5 . . ?
Si3 C84 H84A 109.5 . . ?
Si3 C84 H84B 109.5 . . ?
Si3 C84 H84C 109.5 . . ?
C1 Ir1 Cl1 90.56(15) . . ?
C1 Ir1 H 85.6 . . ?
C1 Ir1 HA 93.4 . . ?
C1 Ir1 N3 102.77(19) . . ?
C1 Ir1 N12 174.85(19) . . ?
Cl1 Ir1 H 91.9 . . ?
Cl1 Ir1 HA 175.5 . . ?
H Ir1 HA 90.5 . . ?
N3 Ir1 Cl1 92.09(12) . . ?
N3 Ir1 H 170.7 . . ?
N3 Ir1 HA 85.0 . . ?
N12 Ir1 Cl1 91.02(13) . . ?
N12 Ir1 H 89.4 . . ?
N12 Ir1 HA 85.2 . . ?
N12 Ir1 N3 82.08(17) . . ?
C29 Ir2 Cl2 90.92(16) . . ?
C29 Ir2 HB 88.4 . . ?
C29 Ir2 HC 87.3 . . ?
C29 Ir2 N4 173.2(2) . . ?
C29 Ir2 N7 101.4(2) . . ?
Cl2 Ir2 HB 178.9 . . ?
Cl2 Ir2 HC 90.7 . . ?
HB Ir2 HC 90.1 . . ?
N4 Ir2 Cl2 91.32(13) . . ?
N4 Ir2 HB 89.4 . . ?
N4 Ir2 HC 86.3 . . ?
N4 Ir2 N7 84.87(17) . . ?
N7 Ir2 Cl2 91.39(12) . . ?
N7 Ir2 HB 87.8 . . ?
N7 Ir2 HC 171.0 . . ?
C57 Ir3 Cl3 90.92(15) . . ?
C57 Ir3 HD 83.1 . . ?
C57 Ir3 HE 91.3 . . ?
C57 Ir3 N8 175.37(19) . . ?
C57 Ir3 N11 102.21(19) . . ?
Cl3 Ir3 HD 94.3 . . ?
Cl3 Ir3 HE 175.8 . . ?
HD Ir3 HE 89.5 . . ?
N8 Ir3 Cl3 90.83(12) . . ?
N8 Ir3 HD 92.5 . . ?
N8 Ir3 HE 87.2 . . ?
N8 Ir3 N11 82.03(17) . . ?
N11 Ir3 Cl3 91.48(12) . . ?
N11 Ir3 HD 172.1 . . ?
N11 Ir3 HE 84.6 . . ?
C1 N1 C2 110.8(5) . . ?
C1 N1 C4 127.5(5) . . ?
C2 N1 C4 121.5(5) . . ?
C1 N2 C3 112.1(5) . . ?
C1 N2 C13 126.6(5) . . ?
C3 N2 C13 121.2(5) . . ?
C22 N3 C23 117.0(5) . . ?
C22 N3 Ir1 118.2(4) . . ?
C23 N3 Ir1 122.9(4) . . ?
C22 N4 Ir2 118.0(4) . . ?
C25 N4 C22 118.5(5) . . ?
C25 N4 Ir2 123.5(4) . . ?
C29 N5 C30 111.0(5) . . ?
C29 N5 C32 125.9(5) . . ?
C30 N5 C32 122.2(5) . . ?
C29 N6 C31 112.0(5) . . ?
C29 N6 C41 126.6(5) . . ?
C31 N6 C41 121.1(5) . . ?
C50 N7 C51 116.5(5) . . ?
C50 N7 Ir2 119.3(4) . . ?
C51 N7 Ir2 122.5(4) . . ?
C50 N8 C53 116.3(5) . . ?
C50 N8 Ir3 118.6(4) . . ?
C53 N8 Ir3 125.1(4) . . ?
C57 N9 C60 127.8(4) . . ?
C58 N9 C57 110.9(4) . . ?
C58 N9 C60 121.3(5) . . ?
C57 N10 C59 111.5(5) . . ?
C57 N10 C69 126.3(4) . . ?
C59 N10 C69 121.4(5) . . ?
C78 N11 C81 115.2(5) . . ?
C78 N11 Ir3 119.6(3) . . ?
C81 N11 Ir3 123.8(4) . . ?
C78 N12 C79 115.2(5) . . ?
C78 N12 Ir1 121.6(4) . . ?
C79 N12 Ir1 123.2(4) . . ?
C26 Si1 C24 106.8(3) . . ?
C26 Si1 C27 108.7(5) . . ?
C27 Si1 C24 108.2(3) . . ?
C28 Si1 C24 109.1(3) . . ?
C28 Si1 C26 112.4(5) . . ?
C28 Si1 C27 111.3(4) . . ?
C54 Si2 C52 105.8(3) . . ?
C55 Si2 C52 108.9(3) . . ?
C55 Si2 C54 109.7(4) . . ?
C55 Si2 C56 110.6(4) . . ?
C56 Si2 C52 109.6(3) . . ?
C56 Si2 C54 112.1(4) . . ?
C82 Si3 C80 107.7(3) . . ?
C83 Si3 C80 107.2(3) . . ?
C83 Si3 C82 112.2(4) . . ?
C83 Si3 C84 111.8(4) . . ?
C84 Si3 C80 107.9(3) . . ?
C84 Si3 C82 109.8(4) . . ?

loop_
_geom_torsion_atom_site_label_1
_geom_torsion_atom_site_label_2
_geom_torsion_atom_site_label_3
_geom_torsion_atom_site_label_4
_geom_torsion
_geom_torsion_site_symmetry_1
_geom_torsion_site_symmetry_2
_geom_torsion_site_symmetry_3
_geom_torsion_site_symmetry_4
_geom_torsion_publ_flag
C2 C3 N2 C1 -2.2(7) . . . . ?
C2 C3 N2 C13 173.9(5) . . . . ?
C3 C2 N1 C1 1.9(7) . . . . ?
C3 C2 N1 C4 -174.5(5) . . . . ?
C4 C5 C6 C7 1.1(10) . . . . ?
C5 C4 C9 C8 2.1(9) . . . . ?
C5 C4 C9 C12 -176.7(6) . . . . ?
C5 C4 N1 C1 -87.0(7) . . . . ?
C5 C4 N1 C2 88.7(7) . . . . ?
C5 C6 C7 C8 1.1(10) . . . . ?
C5 C6 C7 C11 -179.4(6) . . . . ?
C6 C7 C8 C9 -1.7(10) . . . . ?
C7 C8 C9 C4 0.1(10) . . . . ?
C7 C8 C9 C12 178.9(7) . . . . ?
C9 C4 C5 C6 -2.7(9) . . . . ?
C9 C4 C5 C10 178.7(6) . . . . ?
C9 C4 N1 C1 97.0(7) . . . . ?
C9 C4 N1 C2 -87.4(7) . . . . ?
C10 C5 C6 C7 179.6(6) . . . . ?
C11 C7 C8 C9 178.8(6) . . . . ?
C13 C14 C15 C16 -2.8(10) . . . . ?
C14 C13 C18 C17 0.7(10) . . . . ?
C14 C13 C18 C21 -177.7(6) . . . . ?
C14 C13 N2 C1 82.1(8) . . . . ?
C14 C13 N2 C3 -93.4(7) . . . . ?
C14 C15 C16 C17 2.1(12) . . . . ?
C14 C15 C16 C20 -179.9(8) . . . . ?
C15 C16 C17 C18 0.0(12) . . . . ?
C16 C17 C18 C13 -1.4(11) . . . . ?
C16 C17 C18 C21 177.0(7) . . . . ?
C18 C13 C14 C15 1.3(10) . . . . ?
C18 C13 C14 C19 -179.1(6) . . . . ?
C18 C13 N2 C1 -101.1(7) . . . . ?
C18 C13 N2 C3 83.4(7) . . . . ?
C19 C14 C15 C16 177.7(7) . . . . ?
C20 C16 C17 C18 -177.9(8) . . . . ?
C23 C24 C25 N4 0.8(9) . . . . ?
C23 C24 Si1 C26 54.1(7) . . . . ?
C23 C24 Si1 C27 -62.8(6) . . . . ?
C23 C24 Si1 C28 175.9(5) . . . . ?
C24 C23 N3 C22 -1.3(9) . . . . ?
C24 C23 N3 Ir1 162.6(5) . . . . ?
C24 C25 N4 C22 -1.2(9) . . . . ?
C24 C25 N4 Ir2 176.8(4) . . . . ?
C25 C24 Si1 C26 -123.6(7) . . . . ?
C25 C24 Si1 C27 119.4(6) . . . . ?
C25 C24 Si1 C28 -1.9(6) . . . . ?
C30 C31 N6 C29 -0.8(8) . . . . ?
C30 C31 N6 C41 173.7(6) . . . . ?
C31 C30 N5 C29 1.3(8) . . . . ?
C31 C30 N5 C32 -168.6(6) . . . . ?
C32 C33 C34 C35 -1.7(9) . . . . ?
C33 C32 C37 C36 2.7(9) . . . . ?
C33 C32 C37 C40 -179.5(6) . . . . ?
C33 C32 N5 C29 -75.5(7) . . . . ?
C33 C32 N5 C30 92.8(7) . . . . ?
C33 C34 C35 C36 3.9(10) . . . . ?
C33 C34 C35 C39 -175.7(6) . . . . ?
C34 C35 C36 C37 -2.8(10) . . . . ?
C35 C36 C37 C32 -0.4(10) . . . . ?
C35 C36 C37 C40 -178.2(6) . . . . ?
C37 C32 C33 C34 -1.6(9) . . . . ?
C37 C32 C33 C38 179.7(5) . . . . ?
C37 C32 N5 C29 104.7(7) . . . . ?
C37 C32 N5 C30 -87.1(7) . . . . ?
C38 C33 C34 C35 177.0(6) . . . . ?
C39 C35 C36 C37 176.8(7) . . . . ?
C41 C42 C43 C44 0.1(10) . . . . ?
C42 C41 C46 C45 -1.8(10) . . . . ?
C42 C41 C46 C49 177.4(6) . . . . ?
C42 C41 N6 C29 86.9(8) . . . . ?
C42 C41 N6 C31 -86.7(8) . . . . ?
C42 C43 C44 C45 -2.3(10) . . . . ?
C42 C43 C44 C48 176.8(7) . . . . ?
C43 C44 C45 C46 2.4(11) . . . . ?
C44 C45 C46 C41 -0.4(10) . . . . ?
C44 C45 C46 C49 -179.7(7) . . . . ?
C46 C41 C42 C43 2.0(9) . . . . ?
C46 C41 C42 C47 -180.0(6) . . . . ?
C46 C41 N6 C29 -96.5(7) . . . . ?
C46 C41 N6 C31 89.9(8) . . . . ?
C47 C42 C43 C44 -178.0(6) . . . . ?
C48 C44 C45 C46 -176.6(7) . . . . ?
C51 C52 C53 N8 1.0(9) . . . . ?
C51 C52 Si2 C54 56.9(6) . . . . ?
C51 C52 Si2 C55 -60.9(6) . . . . ?
C51 C52 Si2 C56 178.0(6) . . . . ?
C52 C51 N7 C50 0.6(9) . . . . ?
C52 C51 N7 Ir2 165.7(5) . . . . ?
C52 C53 N8 C50 -0.5(9) . . . . ?
C52 C53 N8 Ir3 -176.7(5) . . . . ?
C53 C52 Si2 C54 -121.4(6) . . . . ?
C53 C52 Si2 C55 120.8(6) . . . . ?
C53 C52 Si2 C56 -0.3(7) . . . . ?
C58 C59 N10 C57 -1.2(7) . . . . ?
C58 C59 N10 C69 168.8(5) . . . . ?
C59 C58 N9 C57 0.5(7) . . . . ?
C59 C58 N9 C60 -176.8(5) . . . . ?
C60 C61 C62 C63 1.3(9) . . . . ?
C61 C60 C65 C64 -0.6(9) . . . . ?
C61 C60 C65 C68 -179.4(6) . . . . ?
C61 C60 N9 C57 -87.1(7) . . . . ?
C61 C60 N9 C58 89.8(7) . . . . ?
C61 C62 C63 C64 -2.7(9) . . . . ?
C61 C62 C63 C67 177.0(6) . . . . ?
C62 C63 C64 C65 2.6(10) . . . . ?
C63 C64 C65 C60 -1.0(9) . . . . ?
C63 C64 C65 C68 177.9(6) . . . . ?
C65 C60 C61 C62 0.4(8) . . . . ?
C65 C60 C61 C66 179.2(5) . . . . ?
C65 C60 N9 C57 99.2(7) . . . . ?
C65 C60 N9 C58 -84.0(7) . . . . ?
C66 C61 C62 C63 -177.5(6) . . . . ?
C67 C63 C64 C65 -177.2(6) . . . . ?
C69 C70 C71 C72 0.8(8) . . . . ?
C70 C69 C74 C73 -3.5(8) . . . . ?
C70 C69 C74 C77 175.7(5) . . . . ?
C70 C69 N10 C57 83.0(7) . . . . ?
C70 C69 N10 C59 -85.4(7) . . . . ?
C70 C71 C72 C73 -3.0(8) . . . . ?
C70 C71 C72 C76 176.9(5) . . . . ?
C71 C72 C73 C74 2.0(8) . . . . ?
C72 C73 C74 C69 1.1(8) . . . . ?
C72 C73 C74 C77 -178.1(5) . . . . ?
C74 C69 C70 C71 2.6(8) . . . . ?
C74 C69 C70 C75 -178.4(5) . . . . ?
C74 C69 N10 C57 -99.9(7) . . . . ?
C74 C69 N10 C59 91.6(7) . . . . ?
C75 C70 C71 C72 -178.2(5) . . . . ?
C76 C72 C73 C74 -177.9(5) . . . . ?
C79 C80 C81 N11 0.3(8) . . . . ?
C80 C79 N12 C78 0.2(7) . . . . ?
C80 C79 N12 Ir1 177.9(4) . . . . ?
C80 C81 N11 C78 -1.6(7) . . . . ?
C80 C81 N11 Ir3 165.2(4) . . . . ?
Ir1 C1 N1 C2 176.5(4) . . . . ?
Ir1 C1 N1 C4 -7.4(8) . . . . ?
Ir1 C1 N2 C3 -176.4(4) . . . . ?
Ir1 C1 N2 C13 7.8(9) . . . . ?
Ir2 C29 N5 C30 177.1(4) . . . . ?
Ir2 C29 N5 C32 -13.6(8) . . . . ?
Ir2 C29 N6 C31 -177.1(5) . . . . ?
Ir2 C29 N6 C41 8.8(9) . . . . ?
Ir3 C57 N9 C58 176.5(4) . . . . ?
Ir3 C57 N9 C60 -6.5(8) . . . . ?
Ir3 C57 N10 C59 -176.0(4) . . . . ?
Ir3 C57 N10 C69 14.6(8) . . . . ?
N1 C1 N2 C3 3.2(6) . . . . ?
N1 C1 N2 C13 -172.7(5) . . . . ?
N1 C2 C3 N2 0.1(7) . . . . ?
N1 C4 C5 C6 -178.8(5) . . . . ?
N1 C4 C5 C10 2.7(9) . . . . ?
N1 C4 C9 C8 178.1(5) . . . . ?
N1 C4 C9 C12 -0.7(9) . . . . ?
N2 C1 N1 C2 -3.0(6) . . . . ?
N2 C1 N1 C4 173.0(5) . . . . ?
N2 C13 C14 C15 178.0(6) . . . . ?
N2 C13 C14 C19 -2.5(9) . . . . ?
N2 C13 C18 C17 -176.0(6) . . . . ?
N2 C13 C18 C21 5.7(9) . . . . ?
N3 C22 N4 C25 0.2(8) . . . . ?
N3 C22 N4 Ir2 -177.8(4) . . . . ?
N3 C23 C24 C25 0.5(9) . . . . ?
N3 C23 C24 Si1 -177.5(5) . . . . ?
N4 C22 N3 C23 1.0(8) . . . . ?
N4 C22 N3 Ir1 -163.7(4) . . . . ?
N5 C29 N6 C31 1.5(7) . . . . ?
N5 C29 N6 C41 -172.7(6) . . . . ?
N5 C30 C31 N6 -0.3(8) . . . . ?
N5 C32 C33 C34 178.5(5) . . . . ?
N5 C32 C33 C38 -0.1(8) . . . . ?
N5 C32 C37 C36 -177.5(5) . . . . ?
N5 C32 C37 C40 0.3(9) . . . . ?
N6 C29 N5 C30 -1.6(6) . . . . ?
N6 C29 N5 C32 167.7(5) . . . . ?
N6 C41 C42 C43 178.4(5) . . . . ?
N6 C41 C42 C47 -3.5(9) . . . . ?
N6 C41 C46 C45 -178.3(6) . . . . ?
N6 C41 C46 C49 1.0(9) . . . . ?
N7 C50 N8 C53 0.1(8) . . . . ?
N7 C50 N8 Ir3 176.5(4) . . . . ?
N7 C51 C52 C53 -1.0(9) . . . . ?
N7 C51 C52 Si2 -179.4(5) . . . . ?
N8 C50 N7 C51 -0.1(8) . . . . ?
N8 C50 N7 Ir2 -165.7(4) . . . . ?
N9 C57 N10 C59 1.4(6) . . . . ?
N9 C57 N10 C69 -168.0(5) . . . . ?
N9 C58 C59 N10 0.4(7) . . . . ?
N9 C60 C61 C62 -173.0(5) . . . . ?
N9 C60 C61 C66 5.8(8) . . . . ?
N9 C60 C65 C64 172.9(5) . . . . ?
N9 C60 C65 C68 -5.9(8) . . . . ?
N10 C57 N9 C58 -1.2(6) . . . . ?
N10 C57 N9 C60 175.9(5) . . . . ?
N10 C69 C70 C71 179.6(5) . . . . ?
N10 C69 C70 C75 -1.4(8) . . . . ?
N10 C69 C74 C73 179.6(5) . . . . ?
N10 C69 C74 C77 -1.2(8) . . . . ?
N11 C78 N12 C79 -1.6(8) . . . . ?
N11 C78 N12 Ir1 -179.4(4) . . . . ?
N12 C78 N11 C81 2.3(8) . . . . ?
N12 C78 N11 Ir3 -165.0(4) . . . . ?
N12 C79 C80 C81 0.4(8) . . . . ?
N12 C79 C80 Si3 179.7(4) . . . . ?
Si1 C24 C25 N4 178.7(4) . . . . ?
Si2 C52 C53 N8 179.3(5) . . . . ?
Si3 C80 C81 N11 -178.9(4) . . . . ?

_smtbx_masks_special_details     ?
loop_
_smtbx_masks_void_nr
_smtbx_masks_void_average_x
_smtbx_masks_void_average_y
_smtbx_masks_void_average_z
_smtbx_masks_void_volume
_smtbx_masks_void_count_electrons
_smtbx_masks_void_content
1 0.500 0.000 0.000 764.5 98.5 ?
2 -0.500 0.500 0.500 764.5 98.5 ?
3 0.377 0.047 0.380 15.9 0.0 ?
4 0.377 0.453 0.880 15.9 0.0 ?
5 0.623 0.547 0.120 15.9 0.0 ?
6 0.623 0.953 0.620 15.9 0.0 ?

_shelx_res_file                  
;
    sbd1622.res created by SHELXL-2014/7

TITL sbd1622 in P21/c #14
REM reset to P21/c #14
CELL 1.54184 20.997441 14.978125 31.10319 90 94.1518 90
ZERR 4 0.000539 0.000396 0.000857 0 0.0025 0
LATT 1
SYMM -X,0.5+Y,0.5-Z
SFAC C H Cl Ir N Si
UNIT 336 456 12 12 48 12

L.S. 10
PLAN  50
BOND
MORE -1
BOND $H
CONF
fmap 2
acta
REM <olex2.extras>
REM <HklSrc "%.\\sbd1622-mask.hkl">
REM </olex2.extras>

WGHT    0.049300   29.312300
FVAR       1.01296
C1    1    0.211307    0.427391    0.398535    11.00000    0.02598    0.01792 =
         0.01165   -0.00532    0.00434   -0.00669
C2    1    0.165897    0.564946    0.404360    11.00000    0.04189    0.02395 =
         0.02604    0.00434    0.00330    0.00558
AFIX  43
H2    2    0.139496    0.610450    0.412963    11.00000   -1.20000
AFIX   0
C3    1    0.213120    0.573038    0.378197    11.00000    0.04166    0.02050 =
         0.02699    0.00460   -0.00086    0.00239
AFIX  43
H3    2    0.225926    0.625277    0.365154    11.00000   -1.20000
AFIX   0
C4    1    0.114308    0.442450    0.441525    11.00000    0.03922    0.02313 =
         0.02607    0.00387    0.01315    0.01059
C5    1    0.057606    0.411735    0.420852    11.00000    0.03789    0.02307 =
         0.03622    0.00277    0.01211    0.00747
C6    1    0.008593    0.380604    0.445353    11.00000    0.03881    0.02318 =
         0.06099   -0.00038    0.01503    0.00444
AFIX  43
H6    2   -0.029064    0.359120    0.431508    11.00000   -1.20000
AFIX   0
C7    1    0.015809    0.381606    0.489800    11.00000    0.05834    0.02438 =
         0.05111    0.00882    0.03090    0.01640
C8    1    0.072016    0.415442    0.509281    11.00000    0.08028    0.02951 =
         0.02681    0.00950    0.02881    0.02369
AFIX  43
H8    2    0.076458    0.417652    0.539230    11.00000   -1.20000
AFIX   0
C9    1    0.122528    0.446509    0.486438    11.00000    0.05174    0.03076 =
         0.03021   -0.00276    0.01137    0.01910
C10   1    0.049246    0.409777    0.372247    11.00000    0.03389    0.04165 =
         0.04001   -0.00202   -0.00198   -0.00198
AFIX 137
H10A  2    0.053748    0.469110    0.361194    11.00000   -1.50000
H10B  2    0.007560    0.387254    0.363339    11.00000   -1.50000
H10C  2    0.081113    0.371723    0.361297    11.00000   -1.50000
AFIX   0
C11   1   -0.034795    0.348426    0.517028    11.00000    0.08323    0.04402 =
         0.08285    0.01399    0.05460    0.01666
AFIX 137
H11A  2   -0.026112    0.287460    0.524972    11.00000   -1.50000
H11B  2   -0.075597    0.352103    0.501078    11.00000   -1.50000
H11C  2   -0.035254    0.384352    0.542564    11.00000   -1.50000
AFIX   0
C12   1    0.182633    0.484421    0.507312    11.00000    0.06740    0.05727 =
         0.02546   -0.00306    0.00084    0.02051
AFIX 137
H12A  2    0.217150    0.443498    0.504087    11.00000   -1.50000
H12B  2    0.177659    0.493979    0.537405    11.00000   -1.50000
H12C  2    0.191831    0.540224    0.493901    11.00000   -1.50000
AFIX   0
C13   1    0.287736    0.473126    0.344612    11.00000    0.03260    0.02144 =
         0.03063    0.00524    0.00750   -0.00199
C14   1    0.268814    0.442757    0.303133    11.00000    0.04941    0.02489 =
         0.03089    0.00787    0.00986   -0.00435
C15   1    0.315676    0.430247    0.274861    11.00000    0.05933    0.03639 =
         0.03381    0.00332    0.01478    0.00292
AFIX  43
H15   2    0.304353    0.407622    0.247527    11.00000   -1.20000
AFIX   0
C16   1    0.379608    0.450552    0.286075    11.00000    0.05050    0.06316 =
         0.05435    0.01499    0.02581    0.01256
C17   1    0.395912    0.481151    0.327072    11.00000    0.03168    0.05300 =
         0.05581    0.01194    0.00276   -0.00256
AFIX  43
H17   2    0.438422    0.494837    0.334750    11.00000   -1.20000
AFIX   0
C18   1    0.351032    0.492429    0.357587    11.00000    0.03582    0.03166 =
         0.04071    0.00939    0.00851   -0.00789
C19   1    0.200232    0.423667    0.289725    11.00000    0.04680    0.04584 =
         0.02783    0.00556   -0.00049   -0.00951
AFIX 137
H19A  2    0.184217    0.379612    0.308597    11.00000   -1.50000
H19B  2    0.196783    0.401623    0.260668    11.00000   -1.50000
H19C  2    0.175730    0.477526    0.291315    11.00000   -1.50000
AFIX   0
C20   1    0.429194    0.435892    0.254036    11.00000    0.05882    0.10802 =
         0.07277    0.00880    0.03494    0.01342
AFIX 137
H20A  2    0.464440    0.475754    0.260339    11.00000   -1.50000
H20B  2    0.410663    0.447292    0.225439    11.00000   -1.50000
H20C  2    0.444036    0.375300    0.255942    11.00000   -1.50000
AFIX   0
C21   1    0.370570    0.521656    0.402701    11.00000    0.04196    0.04101 =
         0.04847    0.01133   -0.00400   -0.01144
AFIX 137
H21A  2    0.347185    0.574330    0.409388    11.00000   -1.50000
H21B  2    0.415482    0.534479    0.405145    11.00000   -1.50000
H21C  2    0.361558    0.474883    0.422472    11.00000   -1.50000
AFIX   0
C22   1    0.290912    0.233542    0.326943    11.00000    0.02229    0.02709 =
         0.01996    0.00552    0.00195    0.00360
AFIX  43
H22   2    0.247983    0.232613    0.317206    11.00000   -1.20000
AFIX   0
C23   1    0.369317    0.275149    0.378091    11.00000    0.02544    0.02525 =
         0.02518   -0.00267   -0.00411   -0.00147
AFIX  43
H23   2    0.381367    0.303518    0.404009    11.00000   -1.20000
AFIX   0
C24   1    0.416875    0.236979    0.355150    11.00000    0.02253    0.03418 =
         0.02698    0.00711   -0.00110   -0.00054
C25   1    0.394468    0.195724    0.315889    11.00000    0.01669    0.03587 =
         0.02084    0.00385   -0.00058    0.00353
AFIX  43
H25   2    0.423723    0.168207    0.299141    11.00000   -1.20000
AFIX   0
C26   1    0.504873    0.189024    0.431776    11.00000    0.03928    0.16206 =
         0.06260    0.03978   -0.00198    0.01724
AFIX 137
H26A  2    0.472518    0.216073    0.447757    11.00000   -1.50000
H26B  2    0.546051    0.199383    0.446400    11.00000   -1.50000
H26C  2    0.497266    0.125943    0.429500    11.00000   -1.50000
AFIX   0
C27   1    0.528931    0.357091    0.381832    11.00000    0.03171    0.07370 =
         0.08840   -0.03241    0.00277   -0.01030
AFIX 137
H27A  2    0.529935    0.382632    0.353581    11.00000   -1.50000
H27B  2    0.570844    0.359678    0.396317    11.00000   -1.50000
H27C  2    0.499628    0.390051    0.398047    11.00000   -1.50000
AFIX   0
C28   1    0.551354    0.175050    0.340305    11.00000    0.02340    0.04778 =
         0.07142   -0.00167    0.00869    0.00437
AFIX 137
H28A  2    0.536861    0.114279    0.338616    11.00000   -1.50000
H28B  2    0.595336    0.176474    0.351127    11.00000   -1.50000
H28C  2    0.547158    0.201486    0.312125    11.00000   -1.50000
AFIX   0
C29   1    0.261780    0.103084    0.183917    11.00000    0.02220    0.02467 =
         0.01996    0.00731   -0.00108    0.00468
C30   1    0.232997    0.109006    0.111823    11.00000    0.04933    0.03765 =
         0.02381    0.00274   -0.00777    0.00053
AFIX  43
H30   2    0.226599    0.131185    0.083917    11.00000   -1.20000
AFIX   0
C31   1    0.220498    0.025902    0.124477    11.00000    0.05142    0.03415 =
         0.02190    0.00113   -0.00483    0.00011
AFIX  43
H31   2    0.203719   -0.020483    0.107303    11.00000   -1.20000
AFIX   0
C32   1    0.264994    0.251546    0.147378    11.00000    0.02250    0.03997 =
         0.01206    0.00642   -0.00293    0.00305
C33   1    0.214854    0.302780    0.160651    11.00000    0.02812    0.03136 =
         0.02170    0.00654   -0.00135    0.00351
C34   1    0.220969    0.394601    0.161548    11.00000    0.03928    0.03651 =
         0.02640    0.00744    0.00113    0.01067
AFIX  43
H34   2    0.187282    0.429637    0.169643    11.00000   -1.20000
AFIX   0
C35   1    0.277223    0.435188    0.150419    11.00000    0.04933    0.03487 =
         0.03196    0.00186   -0.00225   -0.00699
C36   1    0.325553    0.382941    0.135945    11.00000    0.03346    0.04864 =
         0.03151    0.00698   -0.00047   -0.00901
AFIX  43
H36   2    0.362342    0.410165    0.127324    11.00000   -1.20000
AFIX   0
C37   1    0.320199    0.290063    0.134018    11.00000    0.03417    0.03617 =
         0.02727    0.00857    0.00169   -0.00101
C38   1    0.155072    0.258716    0.174840    11.00000    0.02308    0.04138 =
         0.03850    0.01377   -0.00430    0.01273
AFIX 137
H38A  2    0.138133    0.218947    0.152663    11.00000   -1.50000
H38B  2    0.123907    0.303623    0.180002    11.00000   -1.50000
H38C  2    0.165219    0.225604    0.200865    11.00000   -1.50000
AFIX   0
C39   1    0.284719    0.536230    0.154665    11.00000    0.07577    0.04248 =
         0.05260    0.00123    0.01214   -0.01307
AFIX 137
H39A  2    0.244986    0.564698    0.145723    11.00000   -1.50000
H39B  2    0.317264    0.556282    0.136782    11.00000   -1.50000
H39C  2    0.296621    0.551264    0.184161    11.00000   -1.50000
AFIX   0
C40   1    0.373681    0.233011    0.119443    11.00000    0.03226    0.05026 =
         0.04708    0.01399    0.01044   -0.00040
AFIX 137
H40A  2    0.391917    0.198824    0.143375    11.00000   -1.50000
H40B  2    0.405918    0.270563    0.108590    11.00000   -1.50000
H40C  2    0.357280    0.193297    0.097079    11.00000   -1.50000
AFIX   0
C41   1    0.224599   -0.054590    0.193615    11.00000    0.04142    0.02384 =
         0.02374    0.00054   -0.00265   -0.00242
C42   1    0.165309   -0.062694    0.211083    11.00000    0.04347    0.03028 =
         0.02258   -0.00209   -0.00120   -0.00251
C43   1    0.153486   -0.139702    0.234354    11.00000    0.04590    0.03833 =
         0.03035   -0.00381    0.00435   -0.00882
AFIX  43
H43   2    0.114330   -0.146419    0.246169    11.00000   -1.20000
AFIX   0
C44   1    0.199265   -0.206878    0.240258    11.00000    0.06237    0.03298 =
         0.03139    0.00437    0.00443   -0.00652
C45   1    0.256368   -0.197661    0.221295    11.00000    0.05176    0.02820 =
         0.04237    0.00044   -0.00303    0.00500
AFIX  43
H45   2    0.286155   -0.243589    0.224367    11.00000   -1.20000
AFIX   0
C46   1    0.271160   -0.121938    0.197646    11.00000    0.04623    0.03041 =
         0.02957   -0.00131    0.00191    0.00240
C47   1    0.116222    0.009424    0.206535    11.00000    0.03601    0.04106 =
         0.04499   -0.00241    0.00149    0.00238
AFIX 137
H47A  2    0.133427    0.063378    0.219351    11.00000   -1.50000
H47B  2    0.079193   -0.008260    0.220804    11.00000   -1.50000
H47C  2    0.104477    0.019537    0.176527    11.00000   -1.50000
AFIX   0
C48   1    0.185327   -0.287609    0.267993    11.00000    0.08727    0.03205 =
         0.05206    0.01095    0.01093   -0.00694
AFIX 137
H48A  2    0.180898   -0.268571    0.297097    11.00000   -1.50000
H48B  2    0.219871   -0.329503    0.267525    11.00000   -1.50000
H48C  2    0.146443   -0.315542    0.256806    11.00000   -1.50000
AFIX   0
C49   1    0.332766   -0.113065    0.177159    11.00000    0.04606    0.04433 =
         0.04524    0.00296    0.00730    0.01340
AFIX 137
H49A  2    0.324622   -0.109514    0.146435    11.00000   -1.50000
H49B  2    0.359104   -0.164083    0.184326    11.00000   -1.50000
H49C  2    0.354298   -0.059875    0.187505    11.00000   -1.50000
AFIX   0
C50   1    0.240739   -0.002632    0.299987    11.00000    0.01823    0.02693 =
         0.02023   -0.00118   -0.00058    0.00064
AFIX  43
H50   2    0.205151    0.033355    0.293830    11.00000   -1.20000
AFIX   0
C51   1    0.342805   -0.038971    0.287479    11.00000    0.02226    0.02790 =
         0.02513    0.00413    0.00721    0.00682
AFIX  43
H51   2    0.379313   -0.028947    0.272939    11.00000   -1.20000
AFIX   0
C52   1    0.343719   -0.107008    0.317539    11.00000    0.02570    0.03345 =
         0.02891    0.00620    0.00712    0.00608
C53   1    0.288278   -0.117385    0.338442    11.00000    0.01983    0.02720 =
         0.03011    0.00362    0.00777    0.00510
AFIX  43
H53   2    0.286829   -0.161733    0.359276    11.00000   -1.20000
AFIX   0
C54   1    0.483420   -0.095226    0.344870    11.00000    0.02477    0.06354 =
         0.05356    0.01003    0.00146   -0.00058
AFIX 137
H54A  2    0.483942   -0.048380    0.323834    11.00000   -1.50000
H54B  2    0.523829   -0.125488    0.346767    11.00000   -1.50000
H54C  2    0.475818   -0.070132    0.372434    11.00000   -1.50000
AFIX   0
C55   1    0.437132   -0.232983    0.278440    11.00000    0.04921    0.04411 =
         0.06164   -0.00231    0.01518    0.01988
AFIX 137
H55A  2    0.403770   -0.274695    0.270133    11.00000   -1.50000
H55B  2    0.476942   -0.264262    0.283080    11.00000   -1.50000
H55C  2    0.440354   -0.189586    0.255988    11.00000   -1.50000
AFIX   0
C56   1    0.406010   -0.258529    0.371280    11.00000    0.05454    0.03803 =
         0.06668    0.02656    0.00704    0.01699
AFIX 137
H56A  2    0.391631   -0.228337    0.396024    11.00000   -1.50000
H56B  2    0.445434   -0.288809    0.379159    11.00000   -1.50000
H56C  2    0.374420   -0.301199    0.360905    11.00000   -1.50000
AFIX   0
C57   1    0.067150   -0.082053    0.388894    11.00000    0.02360    0.01104 =
         0.01861    0.00272    0.00126    0.00050
C58   1   -0.034992   -0.122250    0.398653    11.00000    0.01572    0.03519 =
         0.03250   -0.00697    0.00827   -0.00780
AFIX  43
H58   2   -0.075511   -0.146755    0.393439    11.00000   -1.20000
AFIX   0
C59   1   -0.013473   -0.079488    0.434315    11.00000    0.01709    0.03870 =
         0.02529   -0.00290    0.01272   -0.00420
AFIX  43
H59   2   -0.035705   -0.068783    0.458593    11.00000   -1.20000
AFIX   0
C60   1    0.002987   -0.161878    0.328510    11.00000    0.01330    0.03196 =
         0.02136   -0.00638    0.00024   -0.00481
C61   1   -0.019323   -0.106453    0.294314    11.00000    0.01851    0.03072 =
         0.02359    0.00108   -0.00122    0.00063
C62   1   -0.035306   -0.146984    0.254638    11.00000    0.02893    0.03495 =
         0.02296    0.00143   -0.00588   -0.00127
AFIX  43
H62   2   -0.049421   -0.111623    0.231283    11.00000   -1.20000
AFIX   0
C63   1   -0.030753   -0.238333    0.249045    11.00000    0.02755    0.03476 =
         0.02716   -0.00798   -0.00445    0.00270
C64   1   -0.007260   -0.290189    0.283170    11.00000    0.03253    0.02134 =
         0.03460   -0.00670   -0.00246    0.00287
AFIX  43
H64   2   -0.002540   -0.351290    0.279138    11.00000   -1.20000
AFIX   0
C65   1    0.009687   -0.253392    0.323729    11.00000    0.02114    0.02926 =
         0.03301   -0.00131   -0.00458   -0.00126
C66   1   -0.026704   -0.008625    0.300700    11.00000    0.02841    0.02587 =
         0.03246    0.00277   -0.00909   -0.00249
AFIX 137
H66A  2   -0.052810    0.001830    0.324290    11.00000   -1.50000
H66B  2   -0.046608    0.017511    0.274935    11.00000   -1.50000
H66C  2    0.014544    0.017887    0.306993    11.00000   -1.50000
AFIX   0
C67   1   -0.051689   -0.280330    0.205921    11.00000    0.07080    0.04709 =
         0.03237   -0.01123   -0.01309    0.00449
AFIX 137
H67A  2   -0.086874   -0.247148    0.192536    11.00000   -1.50000
H67B  2   -0.064676   -0.340908    0.210305    11.00000   -1.50000
H67C  2   -0.016765   -0.279502    0.187641    11.00000   -1.50000
AFIX   0
C68   1    0.033245   -0.311809    0.361182    11.00000    0.04695    0.02629 =
         0.04580    0.00068   -0.01665   -0.00129
AFIX 137
H68A  2    0.070627   -0.285495    0.375602    11.00000   -1.50000
H68B  2    0.043591   -0.369946    0.350719    11.00000   -1.50000
H68C  2    0.000483   -0.317095    0.381018    11.00000   -1.50000
AFIX   0
C69   1    0.083125    0.007208    0.456742    11.00000    0.01799    0.02768 =
         0.01905   -0.00494    0.00317   -0.00444
C70   1    0.074716    0.098691    0.449110    11.00000    0.02676    0.02447 =
         0.01935   -0.00014    0.00413   -0.00166
C71   1    0.107397    0.158184    0.477034    11.00000    0.03206    0.02743 =
         0.02311   -0.00360    0.01195   -0.00820
AFIX  43
H71   2    0.101899    0.219191    0.472614    11.00000   -1.20000
AFIX   0
C72   1    0.147685    0.129131    0.511058    11.00000    0.01955    0.04293 =
         0.02409   -0.01065    0.00727   -0.01063
C73   1    0.153188    0.038733    0.518567    11.00000    0.01451    0.05536 =
         0.01567   -0.00394    0.00074    0.00077
AFIX  43
H73   2    0.179370    0.019362    0.542123    11.00000   -1.20000
AFIX   0
C74   1    0.121060   -0.025391    0.492266    11.00000    0.01616    0.03796 =
         0.02084   -0.00505    0.00418    0.00107
C75   1    0.032503    0.131910    0.411438    11.00000    0.03868    0.03279 =
         0.02485    0.00237   -0.00099    0.00645
AFIX 137
H75A  2   -0.010418    0.111666    0.414077    11.00000   -1.50000
H75B  2    0.047701    0.109310    0.385172    11.00000   -1.50000
H75C  2    0.033244    0.195987    0.410987    11.00000   -1.50000
AFIX   0
C76   1    0.185231    0.196368    0.539577    11.00000    0.03391    0.05794 =
         0.03399   -0.01747    0.00388   -0.01702
AFIX 137
H76A  2    0.213752    0.228981    0.522608    11.00000   -1.50000
H76B  2    0.209416    0.165388    0.562321    11.00000   -1.50000
H76C  2    0.156184    0.237100    0.551773    11.00000   -1.50000
AFIX   0
C77   1    0.125965   -0.122140    0.501580    11.00000    0.04558    0.03871 =
         0.02850    0.00160    0.00584    0.00886
AFIX 137
H77A  2    0.086043   -0.143387    0.510827    11.00000   -1.50000
H77B  2    0.159111   -0.132279    0.523955    11.00000   -1.50000
H77C  2    0.135925   -0.153513    0.476001    11.00000   -1.50000
AFIX   0
C78   1    0.203680    0.102423    0.403517    11.00000    0.01519    0.02222 =
         0.01855   -0.00040   -0.00190    0.00335
AFIX  43
H78   2    0.171251    0.124001    0.384346    11.00000   -1.20000
AFIX   0
C79   1    0.289275    0.129542    0.451166    11.00000    0.01496    0.02902 =
         0.02213   -0.00113   -0.00058   -0.00221
AFIX  43
H79   2    0.317908    0.169115    0.465182    11.00000   -1.20000
AFIX   0
C80   1    0.294797    0.039849    0.460147    11.00000    0.01068    0.02830 =
         0.02111    0.00162    0.00211    0.00317
C81   1    0.251578   -0.015848    0.438373    11.00000    0.01962    0.02087 =
         0.02275    0.00425    0.00535    0.00210
AFIX  43
H81   2    0.254081   -0.076799    0.443942    11.00000   -1.20000
AFIX   0
C82   1    0.398802    0.092789    0.528618    11.00000    0.02891    0.07125 =
         0.03382   -0.00013   -0.01646   -0.00808
AFIX 137
H82A  2    0.419547    0.128835    0.508273    11.00000   -1.50000
H82B  2    0.429839    0.071945    0.550511    11.00000   -1.50000
H82C  2    0.367106    0.127779    0.541673    11.00000   -1.50000
AFIX   0
C83   1    0.416005   -0.068967    0.469163    11.00000    0.04640    0.07525 =
         0.04450    0.00317    0.00211    0.03104
AFIX 137
H83A  2    0.394220   -0.119008    0.455577    11.00000   -1.50000
H83B  2    0.450774   -0.089958    0.488252    11.00000   -1.50000
H83C  2    0.432251   -0.031236    0.447533    11.00000   -1.50000
AFIX   0
C84   1    0.321007   -0.076378    0.539564    11.00000    0.04359    0.06153 =
         0.03998    0.01933   -0.00479    0.01272
AFIX 137
H84A  2    0.286679   -0.044072    0.551167    11.00000   -1.50000
H84B  2    0.351835   -0.092734    0.562513    11.00000   -1.50000
H84C  2    0.304496   -0.129291    0.525349    11.00000   -1.50000
AFIX   0
CL1   3    0.310214    0.339411    0.470375    11.00000    0.03456    0.02931 =
         0.02447   -0.00264   -0.00594   -0.00570
CL2   3    0.408394    0.103785    0.222440    11.00000    0.02358    0.03971 =
         0.02933    0.00367    0.00803    0.00380
CL3   3    0.189822   -0.209861    0.402233    11.00000    0.02522    0.01942 =
         0.03123    0.00237    0.00601    0.00171
IR1   4    0.230229    0.299816    0.408730    11.00000    0.02003    0.01728 =
         0.01970   -0.00027    0.00078    0.00049
AFIX   3  1.6500
H     2    0.170589    0.302056    0.440460    11.00000   -1.50000
HA    2    0.181319    0.266826    0.367900    11.00000   -1.50000
AFIX   0
IR2   4    0.297216    0.139753    0.241868    11.00000    0.01965    0.02489 =
         0.01694    0.00336    0.00190    0.00415
AFIX   3  1.6500
HB    2    0.223716    0.161403    0.254358    11.00000   -1.50000
HC    2    0.303116    0.241523    0.222218    11.00000   -1.50000
AFIX   0
IR3   4    0.150152   -0.072996    0.362904    11.00000    0.01422    0.01923 =
         0.01897   -0.00047    0.00258   -0.00087
AFIX   3  1.6500
HD    2    0.112252   -0.129026    0.323174    11.00000   -1.50000
HE    2    0.128402    0.021324    0.338664    11.00000   -1.50000
AFIX   0
N1    5    0.163551    0.475750    0.416350    11.00000    0.03406    0.01984 =
         0.02203   -0.00004    0.00349    0.00500
N2    5    0.239411    0.489366    0.374114    11.00000    0.02812    0.02352 =
         0.02762    0.00268    0.00448   -0.00075
N3    5    0.306885    0.273319    0.364886    11.00000    0.02126    0.02268 =
         0.01765    0.00155    0.00181   -0.00193
N4    5    0.332758    0.195125    0.302211    11.00000    0.01959    0.02639 =
         0.01867    0.00818   -0.00049    0.00469
N5    5    0.257320    0.156467    0.147904    11.00000    0.02342    0.02918 =
         0.01534    0.00218   -0.00410    0.00627
N6    5    0.237655    0.022792    0.168532    11.00000    0.03593    0.02761 =
         0.01988    0.00189   -0.00129   -0.00023
N7    5    0.291620    0.013412    0.278264    11.00000    0.01883    0.02301 =
         0.01806    0.00451    0.00466    0.00494
N8    5    0.236013   -0.065689    0.329850    11.00000    0.02121    0.01966 =
         0.02196    0.00214    0.00578    0.00337
N9    5    0.012973   -0.123940    0.370885    11.00000    0.01912    0.02516 =
         0.02133   -0.00647    0.00105   -0.00146
N10   5    0.048981   -0.053958    0.428030    11.00000    0.01812    0.02519 =
         0.02093   -0.00290    0.00306   -0.00566
N11   5    0.205366    0.014152    0.409079    11.00000    0.00873    0.02558 =
         0.01966   -0.00366   -0.00500   -0.00103
N12   5    0.242300    0.162699    0.421844    11.00000    0.02180    0.01567 =
         0.02641   -0.00814    0.00756   -0.00253
SI1   6    0.502522    0.238595    0.377081    11.00000    0.01950    0.06174 =
         0.03209    0.00554   -0.00015    0.00177
SI2   6    0.418604   -0.176281    0.328485    11.00000    0.02588    0.03606 =
         0.04214    0.01262    0.00993    0.01151
SI3   6    0.359728   -0.004851    0.500212    11.00000    0.01932    0.04509 =
         0.02574    0.00498   -0.00339    0.00639
HKLF 4

REM  sbd1622 in P21/c #14
REM R1 =  0.0412 for   14835 Fo > 4sig(Fo)  and  0.0494 for all   17287 data
REM    973 parameters refined using      0 restraints

END

WGHT      0.0493     29.3056

REM Highest difference peak  3.321,  deepest hole -1.577,  1-sigma level  0.136
Q1    1   0.1471 -0.0026  0.3622  11.00000  0.05    3.32
Q2    1   0.1450 -0.1426  0.3610  11.00000  0.05    3.05
Q3    1   0.2302  0.2313  0.4076  11.00000  0.05    2.96
Q4    1   0.2317  0.3676  0.4079  11.00000  0.05    2.87
Q5    1   0.3004  0.2086  0.2406  11.00000  0.05    2.80
Q6    1   0.2879  0.0714  0.2384  11.00000  0.05    2.09
Q7    1   0.1776 -0.0751  0.3416  11.00000  0.05    1.45
Q8    1   0.2628  0.2991  0.3891  11.00000  0.05    1.21
Q9    1   0.1915  0.2989  0.4315  11.00000  0.05    1.09
Q10   1   0.3250  0.1326  0.2213  11.00000  0.05    0.98
Q11   1   0.1242 -0.2075  0.3523  11.00000  0.05    0.83
Q12   1   0.2916  0.0789  0.2781  11.00000  0.05    0.80
Q13   1   0.1846 -0.2768  0.4002  11.00000  0.05    0.80
Q14   1   0.5001  0.1780  0.3739  11.00000  0.05    0.75
Q15   1   0.1103 -0.0733  0.3847  11.00000  0.05    0.73
Q16   1   0.2666  0.1427  0.2667  11.00000  0.05    0.73
Q17   1   0.2217 -0.0753  0.3718  11.00000  0.05    0.70
Q18   1   0.1596 -0.1974  0.3693  11.00000  0.05    0.69
Q19   1   0.1749 -0.1443  0.4010  11.00000  0.05    0.69
Q20   1   0.3098  0.4072  0.4685  11.00000  0.05    0.68
Q21   1   0.2996 -0.2791  0.2416  11.00000  0.05    0.68
Q22   1   0.3097  0.2667  0.4708  11.00000  0.05    0.67
Q23   1   0.1602 -0.1346  0.3334  11.00000  0.05    0.67
Q24   1   0.2494  0.1279  0.2624  11.00000  0.05    0.67
Q25   1   0.2183  0.2391  0.4393  11.00000  0.05    0.66
Q26   1   0.1606 -0.0174  0.3288  11.00000  0.05    0.65
Q27   1   0.3969 -0.2315  0.3079  11.00000  0.05    0.63
Q28   1   0.0796 -0.0777  0.3535  11.00000  0.05    0.62
Q29   1   0.1386 -0.0175  0.3994  11.00000  0.05    0.61
Q30   1   0.0250 -0.0628  0.5211  11.00000  0.05    0.60
Q31   1   0.2522  0.1225  0.2992  11.00000  0.05    0.60
Q32   1   0.2169  0.3604  0.4385  11.00000  0.05    0.59
Q33   1   0.3739  0.1419  0.2490  11.00000  0.05    0.59
Q34   1   0.1383 -0.1226  0.4006  11.00000  0.05    0.56
Q35   1   0.2246  0.1596  0.4314  11.00000  0.05    0.55
Q36   1   0.1814  0.4251  0.4086  11.00000  0.05    0.55
Q37   1   0.2067  0.1686  0.4026  11.00000  0.05    0.55
Q38   1  -0.0789 -0.0953  0.4751  11.00000  0.05    0.54
Q39   1   0.3823  0.5171  0.2911  11.00000  0.05    0.53
Q40   1   0.3544  0.0547  0.4934  11.00000  0.05    0.52
Q41   1   0.3651 -0.0827  0.4929  11.00000  0.05    0.52
Q42   1   0.2424  0.3580  0.3724  11.00000  0.05    0.51
Q43   1   0.4054  0.1710  0.2249  11.00000  0.05    0.51
Q44   1   0.4015  0.0359  0.2182  11.00000  0.05    0.50
Q45   1   0.1989 -0.0642  0.4113  11.00000  0.05    0.50
Q46   1  -0.0078  0.2795  0.5209  11.00000  0.05    0.48
Q47   1   0.3642  0.3009  0.0759  11.00000  0.05    0.48
Q48   1   0.1149 -0.0181  0.3270  11.00000  0.05    0.47
Q49   1   0.1592 -0.2176  0.3315  11.00000  0.05    0.47
Q50   1   0.2477  0.2467  0.3791  11.00000  0.05    0.47
;
_shelx_res_checksum              26440
_shelx_SHELXL_version_number     2014/7
_olex2_date_sample_data_collection 2016-06-06
_olex2_date_sample_submission    2016-05-24
_olex2_exptl_crystal_mounting_method '200/mm micromount'
_olex2_submission_original_sample_id Si-pmd-IMes
_olex2_submission_special_instructions 'No special instructions were received'
_oxdiff_exptl_absorpt_empirical_details 
;
Empirical correction (ABSPACK) includes:
- Absorption correction using spherical harmonics
- Frame scaling
;
_oxdiff_exptl_absorpt_empirical_full_max 1.777
_oxdiff_exptl_absorpt_empirical_full_min 0.713
####################################################################### 
# 
# This file contains crystal structure data downloaded from the 
# Cambridge Structural Database (CSD) hosted by the Cambridge 
# Crystallographic Data Centre (CCDC).
# 
# Full information about CCDC data access policies and citation 
# guidelines are available at http://www.ccdc.cam.ac.uk/access/V1 
# 
# Audit and citation data items may have been added by the CCDC. 
# Please retain this information to preserve the provenance of 
# this file and to allow appropriate attribution of the data. 
# 
#######################################################################

data_sbd1603
_database_code_depnum_ccdc_archive 'CCDC 1501637'
_audit_update_record             
;
2016-08-30 deposited with the CCDC.
2016-11-17 downloaded from the CCDC.
;
_audit_creation_date             2016-04-14
_audit_creation_method           
;
Olex2 1.2
(compiled 2016.02.19 svn.r3266 for OlexSys, GUI svn.r5155)
;
_chemical_name_common            ?
_chemical_name_systematic        ?
_chemical_formula_moiety         'C84 H120 Cl3 Ir3 N12 Si3, 1.81(C3 H12 O3)'
_chemical_formula_sum            'C89.42 H141.68 Cl3 Ir3 N12 O5.42 Si3'
_chemical_formula_weight         2238.76
_chemical_melting_point          ?
_chemical_oxdiff_formula         C91H148Cl3Ir3N12O7Si3
_chemical_oxdiff_usercomment     'Alexandra Olaru SiMe3pyrimidine'
loop_
_atom_type_symbol
_atom_type_description
_atom_type_scat_dispersion_real
_atom_type_scat_dispersion_imag
_atom_type_scat_source
C C 0.0033 0.0016 'International Tables Vol C Tables 4.2.6.8 and 6.1.1.4'
H H 0.0000 0.0000 'International Tables Vol C Tables 4.2.6.8 and 6.1.1.4'
Cl Cl 0.1484 0.1585 'International Tables Vol C Tables 4.2.6.8 and 6.1.1.4'
Ir Ir -1.4442 7.9887 'International Tables Vol C Tables 4.2.6.8 and 6.1.1.4'
N N 0.0061 0.0033 'International Tables Vol C Tables 4.2.6.8 and 6.1.1.4'
O O 0.0106 0.0060 'International Tables Vol C Tables 4.2.6.8 and 6.1.1.4'
Si Si 0.0817 0.0704 'International Tables Vol C Tables 4.2.6.8 and 6.1.1.4'

_shelx_space_group_comment       
;
The symmetry employed for this shelxl refinement is uniquely defined
by the following loop, which should always be used as a source of
symmetry information in preference to the above space-group names.
They are only intended as comments.
;
_space_group_crystal_system      cubic
_space_group_IT_number           205
_space_group_name_H-M_alt        'P a -3'
_space_group_name_Hall           '-P 2ac 2ab 3'
loop_
_space_group_symop_operation_xyz
'x, y, z'
'z, x, y'
'y, z, x'
'-y+1/2, -z, x+1/2'
'z+1/2, -x+1/2, -y'
'-y, z+1/2, -x+1/2'
'-z+1/2, -x, y+1/2'
'-z, x+1/2, -y+1/2'
'y+1/2, -z+1/2, -x'
'-x+1/2, -y, z+1/2'
'x+1/2, -y+1/2, -z'
'-x, y+1/2, -z+1/2'
'-x, -y, -z'
'-z, -x, -y'
'-y, -z, -x'
'y-1/2, z, -x-1/2'
'-z-1/2, x-1/2, y'
'y, -z-1/2, x-1/2'
'z-1/2, x, -y-1/2'
'z, -x-1/2, y-1/2'
'-y-1/2, z-1/2, x'
'x-1/2, y, -z-1/2'
'-x-1/2, y-1/2, z'
'x, -y-1/2, z-1/2'

_cell_length_a                   27.98535(15)
_cell_length_b                   27.98535(15)
_cell_length_c                   27.98535(15)
_cell_angle_alpha                90
_cell_angle_beta                 90
_cell_angle_gamma                90
_cell_volume                     21917.6(3)
_cell_formula_units_Z            8
_cell_measurement_reflns_used    17456
_cell_measurement_temperature    110.05(10)
_cell_measurement_theta_max      31.8600
_cell_measurement_theta_min      3.7100
_shelx_estimated_absorpt_T_max   ?
_shelx_estimated_absorpt_T_min   ?
_exptl_absorpt_coefficient_mu    3.788
_exptl_absorpt_correction_T_max  0.628
_exptl_absorpt_correction_T_min  0.567
_exptl_absorpt_correction_type   analytical
_exptl_absorpt_process_details   
;
CrysAlisPro 1.171.38.41 (Rigaku Oxford Diffraction, 2015)
Analytical numeric absorption correction using a multifaceted crystal
			model based on expressions derived by R.C. Clark & J.S. Reid.
(Clark, R. C. & Reid, J. S. (1995). Acta Cryst. A51, 887-897)
Empirical absorption correction using spherical harmonics,
 implemented in SCALE3 ABSPACK scaling algorithm.
;
_exptl_absorpt_special_details   ?
_exptl_crystal_colour            yellow
_exptl_crystal_colour_primary    yellow
_exptl_crystal_density_diffrn    1.357
_exptl_crystal_density_meas      ?
_exptl_crystal_density_method    ?
_exptl_crystal_description       block
_exptl_crystal_F_000             9036
loop_
_exptl_crystal_face_index_h
_exptl_crystal_face_index_k
_exptl_crystal_face_index_l
_exptl_crystal_face_perp_dist
-1 -5 0 0.0742
1 -5 0 0.0863
5 3 -3 0.0676
5 0 3 0.1020
-5 0 -3 0.1014
-5 -2 0 0.0968
5 -1 0 0.1003
2 2 -5 0.0662
-5 2 -1 0.1010
-5 0 2 0.0967
0 -3 5 0.0963
1 0 5 0.0782
-1 0 -5 0.0782
5 -2 0 0.1065
1 5 -1 0.0825
-1 1 5 0.0944
-3 0 5 0.1008
3 4 -5 0.0627
-1 5 1 0.0991

_exptl_crystal_recrystallization_method d4-methanool
_exptl_crystal_size_max          0.218
_exptl_crystal_size_mid          0.172
_exptl_crystal_size_min          0.156
loop_
_exptl_oxdiff_crystal_face_indexfrac_h
_exptl_oxdiff_crystal_face_indexfrac_k
_exptl_oxdiff_crystal_face_indexfrac_l
_exptl_oxdiff_crystal_face_x
_exptl_oxdiff_crystal_face_y
_exptl_oxdiff_crystal_face_z
-1.0000 -5.0000 -0.0000 0.0254 0.1100 0.0629
1.0000 -5.0000 -0.0000 -0.0252 0.1090 0.0647
5.0000 3.0000 -3.0000 -0.1296 -0.0301 -0.0995
5.0000 0.0000 3.0000 -0.1237 -0.0409 0.0700
-5.0000 -0.0000 -3.0000 0.1237 0.0409 -0.0700
-5.0000 -2.0000 0.0000 0.1267 0.0464 0.0212
5.0000 -1.0000 -0.0000 -0.1266 0.0193 0.0171
2.0000 2.0000 -5.0000 -0.0556 0.0189 -0.1332
-5.0000 2.0000 -1.0000 0.1256 -0.0284 -0.0518
-5.0000 -0.0000 2.0000 0.1286 -0.0229 0.0394
-0.0000 -3.0000 5.0000 0.0050 0.0019 0.1477
1.0000 0.0000 5.0000 -0.0204 -0.0643 0.1102
-1.0000 -0.0000 -5.0000 0.0204 0.0643 -0.1102
5.0000 -2.0000 0.0000 -0.1266 0.0412 0.0299
1.0000 5.0000 -1.0000 -0.0264 -0.0973 -0.0848
-1.0000 1.0000 5.0000 0.0302 -0.0852 0.0957
-3.0000 -0.0000 5.0000 0.0809 -0.0622 0.1068
3.0000 4.0000 -5.0000 -0.0810 -0.0254 -0.1578
-1.0000 5.0000 1.0000 0.0262 -0.1217 -0.0428

_exptl_transmission_factor_max   ?
_exptl_transmission_factor_min   ?
_diffrn_reflns_av_R_equivalents  0.0379
_diffrn_reflns_av_unetI/netI     0.0314
_diffrn_reflns_Laue_measured_fraction_full 0.997
_diffrn_reflns_Laue_measured_fraction_max 0.943
_diffrn_reflns_limit_h_max       21
_diffrn_reflns_limit_h_min       -40
_diffrn_reflns_limit_k_max       40
_diffrn_reflns_limit_k_min       -13
_diffrn_reflns_limit_l_max       39
_diffrn_reflns_limit_l_min       -15
_diffrn_reflns_number            61051
_diffrn_reflns_point_group_measured_fraction_full 0.997
_diffrn_reflns_point_group_measured_fraction_max 0.943
_diffrn_reflns_theta_full        25.242
_diffrn_reflns_theta_max         32.118
_diffrn_reflns_theta_min         3.336
_diffrn_ambient_environment      N~2~
_diffrn_ambient_temperature      110.05(10)
_diffrn_detector                 'CCD plate'
_diffrn_detector_area_resol_mean 16.1450
_diffrn_detector_type            Eos
_diffrn_measured_fraction_theta_full 0.997
_diffrn_measured_fraction_theta_max 0.943
_diffrn_measurement_details      
;
List of Runs (angles in degrees, time in seconds):

  # Type    Start    End  Width  t~exp~   \w     \q     \k     \f   Frames
#--------------------------------------------------------------------------
  1  \w    -19.00  96.50   0.75  145.00    --   25.48  19.00  30.00  154
;
_diffrn_measurement_device       'four-circle diffractometer'
_diffrn_measurement_device_type  'SuperNova, Dual, Cu at zero, Eos'
_diffrn_measurement_method       '\w scans'
_diffrn_orient_matrix_type       
'CrysAlisPro convention (1999,Acta A55,543-557)'
_diffrn_orient_matrix_UB_11      -0.0253245000
_diffrn_orient_matrix_UB_12      -0.0000228000
_diffrn_orient_matrix_UB_13      0.0009789000
_diffrn_orient_matrix_UB_21      -0.0005278000
_diffrn_orient_matrix_UB_22      -0.0219035000
_diffrn_orient_matrix_UB_23      -0.0127571000
_diffrn_orient_matrix_UB_31      0.0008716000
_diffrn_orient_matrix_UB_32      -0.0127597000
_diffrn_orient_matrix_UB_33      0.0218753000
_diffrn_radiation_monochromator  mirror
_diffrn_radiation_probe          x-ray
_diffrn_radiation_type           MoK\a
_diffrn_radiation_wavelength     0.71073
_diffrn_source                   'micro-focus sealed X-ray tube'
_diffrn_source_type              'SuperNova (Mo) X-ray Source'
_reflns_Friedel_coverage         0.000
_reflns_Friedel_fraction_full    .
_reflns_Friedel_fraction_max     .
_reflns_number_gt                8930
_reflns_number_total             12096
_reflns_odcompleteness_completeness 99.66
_reflns_odcompleteness_iscentric 1
_reflns_odcompleteness_theta     26.32
_reflns_special_details          
;
 Reflections were merged by SHELXL according to the crystal
 class for the calculation of statistics and refinement.
 
 _reflns_Friedel_fraction is defined as the number of unique
 Friedel pairs measured divided by the number that would be
 possible theoretically, ignoring centric projections and
 systematic absences.
;
_reflns_threshold_expression     'I > 2\s(I)'
_computing_cell_refinement       'CrysAlisPro 1.171.38.41 (Rigaku OD, 2015)'
_computing_data_collection       'CrysAlisPro 1.171.38.41 (Rigaku OD, 2015)'
_computing_data_reduction        'CrysAlisPro 1.171.38.41 (Rigaku OD, 2015)'
_computing_molecular_graphics    'Olex2 (Dolomanov et al., 2009)'
_computing_publication_material  'Olex2 (Dolomanov et al., 2009)'
_computing_structure_refinement  'ShelXL (Sheldrick, 2015)'
_computing_structure_solution    'ShelXS (Sheldrick, 2008)'
_refine_diff_density_max         2.035
_refine_diff_density_min         -1.487
_refine_diff_density_rms         0.180
_refine_ls_extinction_coef       .
_refine_ls_extinction_method     none
_refine_ls_goodness_of_fit_ref   1.260
_refine_ls_hydrogen_treatment    mixed
_refine_ls_matrix_type           full
_refine_ls_number_parameters     382
_refine_ls_number_reflns         12096
_refine_ls_number_restraints     6
_refine_ls_R_factor_all          0.0828
_refine_ls_R_factor_gt           0.0439
_refine_ls_restrained_S_all      1.261
_refine_ls_shift/su_max          0.003
_refine_ls_shift/su_mean         0.000
_refine_ls_structure_factor_coef Fsqd
_refine_ls_weighting_details     
'w=1/[\s^2^(Fo^2^)+(0.0156P)^2^+191.4852P] where P=(Fo^2^+2Fc^2^)/3'
_refine_ls_weighting_scheme      calc
_refine_ls_wR_factor_gt          0.0895
_refine_ls_wR_factor_ref         0.1136
_refine_special_details          
;
The solved structure has a 3-fold axis along a channel through the centre
of the molecule. There are 7 methanols (one of which sits along the
3-fold axis in a special position) in the channel. There is H-bonding
between the 7 methanols that runs in 3 different directions which breaks
the 3 fold symmetry, this was not possible to model. The ellipsoids on
the methanols are quite large possibly because of movement and disorder
due the 3 H-bonding states.
The 6 methanols not in the special position appear to be only partially
occupied (~71-75%), this has been modelled. 

The ADP of one of the nitrogens in the pyrimidine ring was restrained to be
approx. isotropic.
The refinement shift of the coordinates of the O-H hydrogen in the outer 
methanol was not stable, therefore the coordinates of the hydrogen were fixed
to ride the coordinates of the oxygen.

Overall the diffraction and data quality was quite poor which has lead to
poor refinement and a number of large electron density peaks that may be due
to further solvent or twinning that could not be modelled.
There are also significant voids which lack electron density which are presumably
areas where solvent has been almost completely lost. 
;
_olex2_refinement_description    
;
1. Fixed Uiso
 At 1.2 times of:
  All C(H) groups, {H17A,H17B,H17C} of C17, All C(H,H) groups
 At 1.5 times of:
  All O(H) groups, {H30A,H30B,H30C} of C30, {H29A,H29B,H29C} of C29, {H28A,
  H28B,H28C} of C28, {H27A,H27B,H27C} of C27, {H26A,H26B,H26C} of C26, {H31A,
  H31B,H31C} of C31, {H5A,H5B,H5C} of C5, {H6A,H6B,H6C} of C6, {H7A,H7B,H7C} of
  C7, {H18A,H18B,H18C} of C18, {H19A,H19B,H19C} of C19
2. Uiso/Uaniso restraints and constraints
Uanis(N2) \\sim Ueq: with sigma of 0.001 and sigma for terminal atoms of 0.002
3. Others
 Sof(C31)=Sof(H31A)=Sof(H31B)=Sof(H31C)=Sof(O3)=Sof(H3A)=FVAR(1)
 Sof(C30)=Sof(H30A)=Sof(H30B)=Sof(H30C)=Sof(O2)=Sof(H2)=FVAR(2)
 Fixed Sof: H29A(0.33333) H29B(0.33333) H29C(0.33333) H1A(0.33333)
4.a Secondary CH2 refined with riding coordinates:
 C9(H9A,H9B), C10(H10A,H10B)
4.b Aromatic/amide H refined with riding coordinates:
 C1(H1), C3(H3), C4(H4), C13(H13), C15(H15), C22(H22), C24(H24)
4.c Idealised Me refined as rotating group:
 C5(H5A,H5B,H5C), C6(H6A,H6B,H6C), C7(H7A,H7B,H7C), C17(H17A,H17B,H17C),
 C18(H18A,H18B,H18C), C19(H19A,H19B,H19C), C26(H26A,H26B,H26C), C27(H27A,H27B,
 H27C), C28(H28A,H28B,H28C), C29(H29A,H29B,H29C), C30(H30A,H30B,H30C), C31(H31A,
 H31B,H31C)
4.d Idealised tetrahedral OH refined with riding coordinates:
 O3(H3A)
4.e Idealised tetrahedral OH refined as rotating group:
 O1(H1A), O2(H2)
;
_atom_sites_solution_hydrogens   mixed
_atom_sites_solution_primary     direct
_atom_sites_solution_secondary   ?
loop_
_atom_site_label
_atom_site_type_symbol
_atom_site_fract_x
_atom_site_fract_y
_atom_site_fract_z
_atom_site_U_iso_or_equiv
_atom_site_adp_type
_atom_site_occupancy
_atom_site_site_symmetry_order
_atom_site_calc_flag
_atom_site_refinement_flags_posn
_atom_site_refinement_flags_adp
_atom_site_refinement_flags_occupancy
_atom_site_disorder_assembly
_atom_site_disorder_group
C1 C 0.31738(18) 0.66392(18) 0.30636(17) 0.0180(9) Uani 1 1 d . . . . .
H1 H 0.3128 0.6311 0.3092 0.022 Uiso 1 1 calc R . . . .
C2 C 0.36054(18) 0.68031(18) 0.28786(19) 0.0206(10) Uani 1 1 d . . . . .
C3 C 0.36442(17) 0.72980(17) 0.28435(18) 0.0181(9) Uani 1 1 d . . . . .
H3 H 0.3925 0.7427 0.2722 0.022 Uiso 1 1 calc R . . . .
C4 C 0.28944(17) 0.74001(17) 0.31581(17) 0.0165(8) Uani 1 1 d . . . . .
H4 H 0.2655 0.7608 0.3258 0.020 Uiso 1 1 calc R . . . .
C5 C 0.3859(3) 0.5787(3) 0.2582(4) 0.068(3) Uani 1 1 d . . . . .
H5A H 0.3664 0.5807 0.2300 0.103 Uiso 1 1 calc GR . . . .
H5B H 0.3667 0.5680 0.2846 0.103 Uiso 1 1 calc GR . . . .
H5C H 0.4114 0.5564 0.2529 0.103 Uiso 1 1 calc GR . . . .
C6 C 0.4513(3) 0.6342(3) 0.3247(3) 0.054(2) Uani 1 1 d . . . . .
H6A H 0.4351 0.6179 0.3501 0.082 Uiso 1 1 calc GR . . . .
H6B H 0.4600 0.6657 0.3351 0.082 Uiso 1 1 calc GR . . . .
H6C H 0.4796 0.6168 0.3161 0.082 Uiso 1 1 calc GR . . . .
C7 C 0.4444(3) 0.6635(4) 0.2207(4) 0.071(3) Uani 1 1 d . . . . .
H7A H 0.4542 0.6956 0.2279 0.107 Uiso 1 1 calc GR . . . .
H7B H 0.4243 0.6636 0.1930 0.107 Uiso 1 1 calc GR . . . .
H7C H 0.4721 0.6442 0.2146 0.107 Uiso 1 1 calc GR . . . .
C8 C 0.20662(17) 0.66333(16) 0.40650(16) 0.0151(8) Uani 1 1 d . . . . .
C9 C 0.1769(2) 0.6534(2) 0.48573(18) 0.0261(12) Uani 1 1 d . . . . .
H9A H 0.1704 0.6248 0.5042 0.031 Uiso 1 1 calc R . . . .
H9B H 0.1565 0.6791 0.4969 0.031 Uiso 1 1 calc R . . . .
C10 C 0.2293(2) 0.6672(3) 0.48824(19) 0.0331(14) Uani 1 1 d . . . . .
H10A H 0.2341 0.6948 0.5087 0.040 Uiso 1 1 calc R . . . .
H10B H 0.2487 0.6409 0.4997 0.040 Uiso 1 1 calc R . . . .
C11 C 0.12624(18) 0.62424(19) 0.41970(17) 0.0187(9) Uani 1 1 d . . . . .
C12 C 0.1214(2) 0.5746(2) 0.42200(18) 0.0225(10) Uani 1 1 d . . . . .
C13 C 0.0770(2) 0.5543(2) 0.41156(19) 0.0273(12) Uani 1 1 d . . . . .
H13 H 0.0734 0.5213 0.4132 0.033 Uiso 1 1 calc R . . . .
C14 C 0.0383(2) 0.5821(2) 0.3989(2) 0.0280(12) Uani 1 1 d . . . . .
C15 C 0.0434(2) 0.6319(2) 0.3990(2) 0.0278(12) Uani 1 1 d . . . . .
H15 H 0.0171 0.6510 0.3918 0.033 Uiso 1 1 calc R . . . .
C16 C 0.08700(19) 0.65357(19) 0.40983(18) 0.0208(10) Uani 1 1 d . . . . .
C17 C 0.1633(2) 0.5438(2) 0.4366(2) 0.0283(12) Uani 1 1 d . . . . .
H17A H 0.1548 0.5107 0.4333 0.034 Uiso 1 1 calc GR . . . .
H17B H 0.1715 0.5503 0.4692 0.034 Uiso 1 1 calc GR . . . .
H17C H 0.1901 0.5507 0.4164 0.034 Uiso 1 1 calc GR . . . .
C18 C -0.0083(2) 0.5592(3) 0.3838(3) 0.0447(18) Uani 1 1 d . . . . .
H18A H -0.0071 0.5518 0.3503 0.067 Uiso 1 1 calc GR . . . .
H18B H -0.0342 0.5809 0.3898 0.067 Uiso 1 1 calc GR . . . .
H18C H -0.0133 0.5304 0.4017 0.067 Uiso 1 1 calc GR . . . .
C19 C 0.0919(2) 0.7071(2) 0.4106(2) 0.0283(11) Uani 1 1 d . . . . .
H19A H 0.0618 0.7215 0.4027 0.042 Uiso 1 1 calc GR . . . .
H19B H 0.1155 0.7168 0.3877 0.042 Uiso 1 1 calc GR . . . .
H19C H 0.1015 0.7172 0.4420 0.042 Uiso 1 1 calc GR . . . .
C20 C 0.28345(18) 0.7033(2) 0.42841(17) 0.0201(10) Uani 1 1 d . . . . .
C21 C 0.28279(18) 0.7533(2) 0.42930(18) 0.0211(10) Uani 1 1 d . . . . .
C22 C 0.32545(18) 0.77746(19) 0.42288(18) 0.0208(10) Uani 1 1 d . . . . .
H22 H 0.3256 0.8107 0.4235 0.025 Uiso 1 1 calc R . . . .
C23 C 0.36834(18) 0.75295(19) 0.41553(18) 0.0196(9) Uani 1 1 d . . . . .
C24 C 0.36774(19) 0.7031(2) 0.4160(2) 0.0232(10) Uani 1 1 d . . . . .
H24 H 0.3963 0.6865 0.4118 0.028 Uiso 1 1 calc R . . . .
C25 C 0.32579(19) 0.6776(2) 0.42263(19) 0.0224(10) Uani 1 1 d . . . . .
C26 C 0.2365(2) 0.7802(2) 0.4379(3) 0.0343(14) Uani 1 1 d . . . . .
H26A H 0.2415 0.8136 0.4322 0.051 Uiso 1 1 calc GR . . . .
H26B H 0.2264 0.7755 0.4704 0.051 Uiso 1 1 calc GR . . . .
H26C H 0.2123 0.7684 0.4166 0.051 Uiso 1 1 calc GR . . . .
C27 C 0.4139(2) 0.7800(2) 0.4057(2) 0.0283(12) Uani 1 1 d . . . . .
H27A H 0.4146 0.8085 0.4249 0.042 Uiso 1 1 calc GR . . . .
H27B H 0.4152 0.7886 0.3725 0.042 Uiso 1 1 calc GR . . . .
H27C H 0.4408 0.7603 0.4135 0.042 Uiso 1 1 calc GR . . . .
C28 C 0.3257(2) 0.6237(2) 0.4232(2) 0.0346(14) Uani 1 1 d . . . . .
H28A H 0.3008 0.6121 0.4027 0.052 Uiso 1 1 calc GR . . . .
H28B H 0.3203 0.6126 0.4552 0.052 Uiso 1 1 calc GR . . . .
H28C H 0.3560 0.6121 0.4120 0.052 Uiso 1 1 calc GR . . . .
C29 C 0.1608(3) 0.8392(3) 0.3392(3) 0.054(3) Uani 1 3 d S T P . .
H29A H 0.1938 0.8469 0.3447 0.081 Uiso 0.3333 1 calc GR . . A -1
H29B H 0.1531 0.8447 0.3062 0.081 Uiso 0.3333 1 calc GR . . A -1
H29C H 0.1553 0.8062 0.3469 0.081 Uiso 0.3333 1 calc GR . . A -1
C30 C 0.1321(7) 0.8443(7) 0.4933(5) 0.109(8) Uani 0.75(2) 1 d . . . . .
H30A H 0.1377 0.8181 0.5146 0.163 Uiso 0.75(2) 1 calc GR . . . .
H30B H 0.1149 0.8690 0.5099 0.163 Uiso 0.75(2) 1 calc GR . . . .
H30C H 0.1621 0.8567 0.4823 0.163 Uiso 0.75(2) 1 calc GR . . . .
Cl1 Cl 0.23673(4) 0.58048(4) 0.33061(4) 0.0189(2) Uani 1 1 d . . . . .
Ir1 Ir 0.20828(2) 0.66590(2) 0.33647(2) 0.01366(5) Uani 1 1 d . . . . .
H H 0.192(2) 0.712(2) 0.340(2) 0.012(13) Uiso 1 1 d . . . . .
HA H 0.159(3) 0.651(3) 0.340(3) 0.036(19) Uiso 1 1 d . . . . .
N1 N 0.28189(15) 0.69321(14) 0.32033(15) 0.0163(8) Uani 1 1 d . . . . .
N2 N 0.33010(13) 0.75900(14) 0.29745(13) 0.0131(7) Uani 1 1 d . U . . .
N3 N 0.17045(15) 0.64490(16) 0.43420(14) 0.0195(8) Uani 1 1 d . . . . .
N4 N 0.23994(16) 0.67849(17) 0.43834(15) 0.0227(9) Uani 1 1 d . . . . .
O1 O 0.1325(3) 0.8675(3) 0.3675(3) 0.091(4) Uani 1 3 d S T P . .
H1A H 0.1263 0.8534 0.3925 0.137 Uiso 0.3333 1 calc GR . . B 1
O2 O 0.1046(9) 0.8284(7) 0.4536(7) 0.179(9) Uani 0.75(2) 1 d . . . . .
H2 H 0.0843 0.8093 0.4627 0.268 Uiso 0.75(2) 1 calc GR . . C 1
Si1 Si 0.41117(6) 0.63864(6) 0.27201(7) 0.0300(4) Uani 1 1 d . . . . .
C31 C 0.0020(8) 0.7796(7) 0.5028(7) 0.109(8) Uani 0.722(19) 1 d . . . . .
H31A H 0.0166 0.7513 0.4899 0.163 Uiso 0.722(19) 1 calc GR . . . .
H31B H -0.0318 0.7747 0.5057 0.163 Uiso 0.722(19) 1 calc GR . . . .
H31C H 0.0153 0.7862 0.5337 0.163 Uiso 0.722(19) 1 calc GR . . . .
O3 O 0.0105(6) 0.8172(7) 0.4731(6) 0.156(8) Uani 0.722(19) 1 d . . . . .
H3A H -0.0072 0.8394 0.4803 0.234 Uiso 0.722(19) 1 calc R . . . .

loop_
_atom_site_aniso_label
_atom_site_aniso_U_11
_atom_site_aniso_U_22
_atom_site_aniso_U_33
_atom_site_aniso_U_23
_atom_site_aniso_U_13
_atom_site_aniso_U_12
C1 0.021(2) 0.014(2) 0.018(2) 0.0010(17) -0.0005(18) -0.0016(18)
C2 0.019(2) 0.019(2) 0.024(2) -0.0007(19) 0.0032(19) 0.0001(18)
C3 0.013(2) 0.017(2) 0.024(2) -0.0012(18) 0.0017(18) 0.0009(17)
C4 0.017(2) 0.017(2) 0.016(2) -0.0025(17) 0.0007(17) -0.0008(17)
C5 0.039(4) 0.037(4) 0.129(9) -0.035(5) -0.015(5) 0.008(3)
C6 0.038(4) 0.059(5) 0.066(5) -0.016(4) -0.015(4) 0.019(4)
C7 0.060(5) 0.068(6) 0.087(7) 0.016(5) 0.044(5) 0.024(5)
C8 0.017(2) 0.0135(19) 0.0148(19) 0.0013(16) -0.0008(16) -0.0032(17)
C9 0.025(3) 0.043(3) 0.011(2) 0.001(2) -0.0021(18) -0.011(2)
C10 0.033(3) 0.052(4) 0.015(2) 0.000(2) -0.001(2) -0.016(3)
C11 0.019(2) 0.024(2) 0.013(2) 0.0003(18) 0.0031(17) -0.0052(19)
C12 0.025(2) 0.027(3) 0.015(2) -0.0014(19) 0.0042(19) -0.003(2)
C13 0.034(3) 0.027(3) 0.021(2) -0.006(2) 0.010(2) -0.016(2)
C14 0.019(2) 0.044(3) 0.021(2) -0.009(2) 0.008(2) -0.013(2)
C15 0.019(2) 0.042(3) 0.023(3) -0.005(2) 0.001(2) -0.002(2)
C16 0.020(2) 0.027(3) 0.015(2) -0.0039(18) 0.0045(18) -0.0041(19)
C17 0.041(3) 0.020(2) 0.023(2) 0.003(2) 0.006(2) 0.000(2)
C18 0.030(3) 0.064(5) 0.040(4) -0.022(3) 0.009(3) -0.021(3)
C19 0.033(3) 0.023(3) 0.029(3) -0.002(2) -0.001(2) 0.001(2)
C20 0.020(2) 0.028(3) 0.012(2) 0.0019(18) -0.0028(17) -0.007(2)
C21 0.018(2) 0.026(3) 0.019(2) 0.0008(19) -0.0016(18) -0.0021(19)
C22 0.022(2) 0.021(2) 0.019(2) -0.0011(18) 0.0007(19) -0.0045(19)
C23 0.019(2) 0.024(2) 0.016(2) -0.0006(18) -0.0001(18) -0.0032(19)
C24 0.017(2) 0.026(3) 0.026(3) 0.000(2) 0.0004(19) 0.0004(19)
C25 0.023(2) 0.025(2) 0.020(2) 0.0000(19) -0.0036(19) -0.004(2)
C26 0.020(3) 0.039(3) 0.044(4) -0.005(3) -0.001(2) 0.003(2)
C27 0.021(2) 0.030(3) 0.033(3) -0.003(2) 0.003(2) -0.007(2)
C28 0.040(3) 0.024(3) 0.041(3) 0.002(3) -0.005(3) -0.004(2)
C29 0.054(3) 0.054(3) 0.054(3) -0.002(4) 0.002(4) 0.002(4)
C30 0.132(16) 0.155(19) 0.039(7) -0.017(9) -0.017(8) 0.078(14)
Cl1 0.0232(5) 0.0141(5) 0.0194(5) 0.0028(4) -0.0005(4) -0.0039(4)
Ir1 0.01443(8) 0.01382(8) 0.01273(8) 0.00178(6) 0.00039(6) -0.00171(6)
N1 0.0173(19) 0.0135(17) 0.0182(18) 0.0002(15) 0.0000(15) -0.0010(14)
N2 0.0113(10) 0.0154(10) 0.0125(10) 0.0028(8) -0.0020(8) -0.0027(8)
N3 0.020(2) 0.026(2) 0.0123(17) 0.0001(16) 0.0003(15) -0.0066(17)
N4 0.024(2) 0.032(2) 0.0122(18) 0.0051(17) -0.0006(16) -0.0096(18)
O1 0.091(4) 0.091(4) 0.091(4) -0.012(5) 0.012(5) 0.012(5)
O2 0.22(2) 0.144(17) 0.171(18) 0.019(13) 0.052(16) -0.028(14)
Si1 0.0209(7) 0.0245(8) 0.0446(10) -0.0055(7) 0.0051(7) 0.0037(6)
C31 0.121(17) 0.117(16) 0.088(13) 0.050(12) 0.022(11) 0.020(13)
O3 0.123(14) 0.173(17) 0.172(17) 0.068(14) -0.025(12) -0.029(12)

_geom_special_details            
;
 All esds (except the esd in the dihedral angle between two l.s. planes)
 are estimated using the full covariance matrix.  The cell esds are taken
 into account individually in the estimation of esds in distances, angles
 and torsion angles; correlations between esds in cell parameters are only
 used when they are defined by crystal symmetry.  An approximate (isotropic)
 treatment of cell esds is used for estimating esds involving l.s. planes.
;
loop_
_geom_bond_atom_site_label_1
_geom_bond_atom_site_label_2
_geom_bond_distance
_geom_bond_site_symmetry_2
_geom_bond_publ_flag
C1 H1 0.9300 . ?
C1 C2 1.392(7) . ?
C1 N1 1.346(6) . ?
C2 C3 1.393(7) . ?
C2 Si1 1.888(5) . ?
C3 H3 0.9300 . ?
C3 N2 1.313(6) . ?
C4 H4 0.9300 . ?
C4 N1 1.333(6) . ?
C4 N2 1.357(6) . ?
C5 H5A 0.9600 . ?
C5 H5B 0.9600 . ?
C5 H5C 0.9600 . ?
C5 Si1 1.862(8) . ?
C6 H6A 0.9600 . ?
C6 H6B 0.9600 . ?
C6 H6C 0.9600 . ?
C6 Si1 1.858(8) . ?
C7 H7A 0.9600 . ?
C7 H7B 0.9600 . ?
C7 H7C 0.9600 . ?
C7 Si1 1.846(9) . ?
C8 Ir1 1.962(5) . ?
C8 N3 1.375(6) . ?
C8 N4 1.358(6) . ?
C9 H9A 0.9700 . ?
C9 H9B 0.9700 . ?
C9 C10 1.517(8) . ?
C9 N3 1.473(6) . ?
C10 H10A 0.9700 . ?
C10 H10B 0.9700 . ?
C10 N4 1.463(7) . ?
C11 C12 1.398(7) . ?
C11 C16 1.399(7) . ?
C11 N3 1.425(6) . ?
C12 C13 1.399(8) . ?
C12 C17 1.511(8) . ?
C13 H13 0.9300 . ?
C13 C14 1.379(9) . ?
C14 C15 1.403(9) . ?
C14 C18 1.513(8) . ?
C15 H15 0.9300 . ?
C15 C16 1.396(7) . ?
C16 C19 1.505(8) . ?
C17 H17A 0.9600 . ?
C17 H17B 0.9600 . ?
C17 H17C 0.9600 . ?
C18 H18A 0.9600 . ?
C18 H18B 0.9600 . ?
C18 H18C 0.9600 . ?
C19 H19A 0.9600 . ?
C19 H19B 0.9600 . ?
C19 H19C 0.9600 . ?
C20 C21 1.397(8) . ?
C20 C25 1.397(8) . ?
C20 N4 1.430(6) . ?
C21 C22 1.384(7) . ?
C21 C26 1.517(8) . ?
C22 H22 0.9300 . ?
C22 C23 1.398(7) . ?
C23 C24 1.396(7) . ?
C23 C27 1.507(7) . ?
C24 H24 0.9300 . ?
C24 C25 1.387(7) . ?
C25 C28 1.507(8) . ?
C26 H26A 0.9600 . ?
C26 H26B 0.9600 . ?
C26 H26C 0.9600 . ?
C27 H27A 0.9600 . ?
C27 H27B 0.9600 . ?
C27 H27C 0.9600 . ?
C28 H28A 0.9600 . ?
C28 H28B 0.9600 . ?
C28 H28C 0.9600 . ?
C29 H29A 0.9600 . ?
C29 H29B 0.9600 . ?
C29 H29C 0.9600 . ?
C29 O1 1.37(2) . ?
C30 H30A 0.9600 . ?
C30 H30B 0.9600 . ?
C30 H30C 0.9600 . ?
C30 O2 1.42(2) . ?
Cl1 Ir1 2.5250(12) . ?
Ir1 H 1.37(6) . ?
Ir1 HA 1.45(7) . ?
Ir1 N1 2.243(4) . ?
Ir1 N2 2.177(4) 7_564 ?
N2 Ir1 2.177(4) 6_655 ?
O1 H1A 0.8200 . ?
O2 H2 0.8200 . ?
C31 H31A 0.9600 . ?
C31 H31B 0.9600 . ?
C31 H31C 0.9600 . ?
C31 O3 1.36(2) . ?
O3 H3A 0.8200 . ?

loop_
_geom_angle_atom_site_label_1
_geom_angle_atom_site_label_2
_geom_angle_atom_site_label_3
_geom_angle
_geom_angle_site_symmetry_1
_geom_angle_site_symmetry_3
_geom_angle_publ_flag
C2 C1 H1 118.4 . . ?
N1 C1 H1 118.4 . . ?
N1 C1 C2 123.2(5) . . ?
C1 C2 C3 114.9(5) . . ?
C1 C2 Si1 122.4(4) . . ?
C3 C2 Si1 122.6(4) . . ?
C2 C3 H3 118.6 . . ?
N2 C3 C2 122.8(5) . . ?
N2 C3 H3 118.6 . . ?
N1 C4 H4 118.2 . . ?
N1 C4 N2 123.6(4) . . ?
N2 C4 H4 118.2 . . ?
H5A C5 H5B 109.5 . . ?
H5A C5 H5C 109.5 . . ?
H5B C5 H5C 109.5 . . ?
Si1 C5 H5A 109.5 . . ?
Si1 C5 H5B 109.5 . . ?
Si1 C5 H5C 109.5 . . ?
H6A C6 H6B 109.5 . . ?
H6A C6 H6C 109.5 . . ?
H6B C6 H6C 109.5 . . ?
Si1 C6 H6A 109.5 . . ?
Si1 C6 H6B 109.5 . . ?
Si1 C6 H6C 109.5 . . ?
H7A C7 H7B 109.5 . . ?
H7A C7 H7C 109.5 . . ?
H7B C7 H7C 109.5 . . ?
Si1 C7 H7A 109.5 . . ?
Si1 C7 H7B 109.5 . . ?
Si1 C7 H7C 109.5 . . ?
N3 C8 Ir1 126.4(3) . . ?
N4 C8 Ir1 128.9(3) . . ?
N4 C8 N3 104.7(4) . . ?
H9A C9 H9B 109.3 . . ?
C10 C9 H9A 111.4 . . ?
C10 C9 H9B 111.4 . . ?
N3 C9 H9A 111.4 . . ?
N3 C9 H9B 111.4 . . ?
N3 C9 C10 101.8(4) . . ?
C9 C10 H10A 111.4 . . ?
C9 C10 H10B 111.4 . . ?
H10A C10 H10B 109.2 . . ?
N4 C10 C9 102.0(4) . . ?
N4 C10 H10A 111.4 . . ?
N4 C10 H10B 111.4 . . ?
C12 C11 C16 121.1(5) . . ?
C12 C11 N3 118.3(5) . . ?
C16 C11 N3 120.0(5) . . ?
C11 C12 C13 118.7(5) . . ?
C11 C12 C17 120.4(5) . . ?
C13 C12 C17 120.9(5) . . ?
C12 C13 H13 119.2 . . ?
C14 C13 C12 121.5(5) . . ?
C14 C13 H13 119.2 . . ?
C13 C14 C15 118.7(5) . . ?
C13 C14 C18 120.7(6) . . ?
C15 C14 C18 120.6(6) . . ?
C14 C15 H15 119.3 . . ?
C16 C15 C14 121.4(5) . . ?
C16 C15 H15 119.3 . . ?
C11 C16 C19 120.7(5) . . ?
C15 C16 C11 118.3(5) . . ?
C15 C16 C19 121.0(5) . . ?
C12 C17 H17A 109.5 . . ?
C12 C17 H17B 109.5 . . ?
C12 C17 H17C 109.5 . . ?
H17A C17 H17B 109.5 . . ?
H17A C17 H17C 109.5 . . ?
H17B C17 H17C 109.5 . . ?
C14 C18 H18A 109.5 . . ?
C14 C18 H18B 109.5 . . ?
C14 C18 H18C 109.5 . . ?
H18A C18 H18B 109.5 . . ?
H18A C18 H18C 109.5 . . ?
H18B C18 H18C 109.5 . . ?
C16 C19 H19A 109.5 . . ?
C16 C19 H19B 109.5 . . ?
C16 C19 H19C 109.5 . . ?
H19A C19 H19B 109.5 . . ?
H19A C19 H19C 109.5 . . ?
H19B C19 H19C 109.5 . . ?
C21 C20 C25 122.0(5) . . ?
C21 C20 N4 118.2(5) . . ?
C25 C20 N4 119.6(5) . . ?
C20 C21 C26 120.7(5) . . ?
C22 C21 C20 118.4(5) . . ?
C22 C21 C26 120.9(5) . . ?
C21 C22 H22 119.3 . . ?
C21 C22 C23 121.3(5) . . ?
C23 C22 H22 119.3 . . ?
C22 C23 C27 120.4(5) . . ?
C24 C23 C22 118.6(5) . . ?
C24 C23 C27 121.0(5) . . ?
C23 C24 H24 119.1 . . ?
C25 C24 C23 121.8(5) . . ?
C25 C24 H24 119.1 . . ?
C20 C25 C28 121.0(5) . . ?
C24 C25 C20 117.9(5) . . ?
C24 C25 C28 121.2(5) . . ?
C21 C26 H26A 109.5 . . ?
C21 C26 H26B 109.5 . . ?
C21 C26 H26C 109.5 . . ?
H26A C26 H26B 109.5 . . ?
H26A C26 H26C 109.5 . . ?
H26B C26 H26C 109.5 . . ?
C23 C27 H27A 109.5 . . ?
C23 C27 H27B 109.5 . . ?
C23 C27 H27C 109.5 . . ?
H27A C27 H27B 109.5 . . ?
H27A C27 H27C 109.5 . . ?
H27B C27 H27C 109.5 . . ?
C25 C28 H28A 109.5 . . ?
C25 C28 H28B 109.5 . . ?
C25 C28 H28C 109.5 . . ?
H28A C28 H28B 109.5 . . ?
H28A C28 H28C 109.5 . . ?
H28B C28 H28C 109.5 . . ?
H29A C29 H29B 109.5 . . ?
H29A C29 H29C 109.5 . . ?
H29B C29 H29C 109.5 . . ?
O1 C29 H29A 109.5 . . ?
O1 C29 H29B 109.5 . . ?
O1 C29 H29C 109.5 . . ?
H30A C30 H30B 109.5 . . ?
H30A C30 H30C 109.5 . . ?
H30B C30 H30C 109.5 . . ?
O2 C30 H30A 109.5 . . ?
O2 C30 H30B 109.5 . . ?
O2 C30 H30C 109.5 . . ?
C8 Ir1 Cl1 92.16(14) . . ?
C8 Ir1 H 88(2) . . ?
C8 Ir1 HA 85(3) . . ?
C8 Ir1 N1 103.61(17) . . ?
C8 Ir1 N2 174.36(17) . 7_564 ?
Cl1 Ir1 H 178(2) . . ?
Cl1 Ir1 HA 92(3) . . ?
H Ir1 HA 86(4) . . ?
N1 Ir1 Cl1 91.14(11) . . ?
N1 Ir1 H 91(2) . . ?
N1 Ir1 HA 171(3) . . ?
N2 Ir1 Cl1 90.41(10) 7_564 . ?
N2 Ir1 H 89(2) 7_564 . ?
N2 Ir1 HA 90(3) 7_564 . ?
N2 Ir1 N1 81.35(14) 7_564 . ?
C1 N1 Ir1 121.9(3) . . ?
C4 N1 C1 117.0(4) . . ?
C4 N1 Ir1 120.0(3) . . ?
C3 N2 C4 118.4(4) . . ?
C3 N2 Ir1 124.2(3) . 6_655 ?
C4 N2 Ir1 117.5(3) . 6_655 ?
C8 N3 C9 113.6(4) . . ?
C8 N3 C11 129.1(4) . . ?
C11 N3 C9 116.8(4) . . ?
C8 N4 C10 114.8(4) . . ?
C8 N4 C20 127.6(4) . . ?
C20 N4 C10 117.7(4) . . ?
C29 O1 H1A 109.5 . . ?
C30 O2 H2 109.5 . . ?
C5 Si1 C2 108.7(3) . . ?
C6 Si1 C2 108.0(3) . . ?
C6 Si1 C5 109.6(5) . . ?
C7 Si1 C2 109.2(3) . . ?
C7 Si1 C5 111.7(5) . . ?
C7 Si1 C6 109.7(5) . . ?
H31A C31 H31B 109.5 . . ?
H31A C31 H31C 109.5 . . ?
H31B C31 H31C 109.5 . . ?
O3 C31 H31A 109.5 . . ?
O3 C31 H31B 109.5 . . ?
O3 C31 H31C 109.5 . . ?
C31 O3 H3A 109.5 . . ?

loop_
_geom_torsion_atom_site_label_1
_geom_torsion_atom_site_label_2
_geom_torsion_atom_site_label_3
_geom_torsion_atom_site_label_4
_geom_torsion
_geom_torsion_site_symmetry_1
_geom_torsion_site_symmetry_2
_geom_torsion_site_symmetry_3
_geom_torsion_site_symmetry_4
_geom_torsion_publ_flag
C1 C2 C3 N2 0.0(8) . . . . ?
C1 C2 Si1 C5 25.7(6) . . . . ?
C1 C2 Si1 C6 -93.0(6) . . . . ?
C1 C2 Si1 C7 147.8(6) . . . . ?
C2 C1 N1 C4 0.0(7) . . . . ?
C2 C1 N1 Ir1 168.0(4) . . . . ?
C2 C3 N2 C4 1.0(7) . . . . ?
C2 C3 N2 Ir1 -179.1(4) . . . 6_655 ?
C3 C2 Si1 C5 -157.8(6) . . . . ?
C3 C2 Si1 C6 83.5(6) . . . . ?
C3 C2 Si1 C7 -35.7(7) . . . . ?
C9 C10 N4 C8 -14.4(7) . . . . ?
C9 C10 N4 C20 166.1(5) . . . . ?
C10 C9 N3 C8 -15.9(6) . . . . ?
C10 C9 N3 C11 171.0(5) . . . . ?
C11 C12 C13 C14 0.4(8) . . . . ?
C12 C11 C16 C15 -4.3(7) . . . . ?
C12 C11 C16 C19 175.9(5) . . . . ?
C12 C11 N3 C8 104.5(6) . . . . ?
C12 C11 N3 C9 -83.7(6) . . . . ?
C12 C13 C14 C15 -3.3(8) . . . . ?
C12 C13 C14 C18 174.9(5) . . . . ?
C13 C14 C15 C16 2.5(8) . . . . ?
C14 C15 C16 C11 1.3(8) . . . . ?
C14 C15 C16 C19 -179.0(5) . . . . ?
C16 C11 C12 C13 3.6(7) . . . . ?
C16 C11 C12 C17 -175.1(5) . . . . ?
C16 C11 N3 C8 -84.1(7) . . . . ?
C16 C11 N3 C9 87.7(6) . . . . ?
C17 C12 C13 C14 179.0(5) . . . . ?
C18 C14 C15 C16 -175.7(5) . . . . ?
C20 C21 C22 C23 0.2(8) . . . . ?
C21 C20 C25 C24 -2.2(8) . . . . ?
C21 C20 C25 C28 178.2(5) . . . . ?
C21 C20 N4 C8 92.3(7) . . . . ?
C21 C20 N4 C10 -88.3(6) . . . . ?
C21 C22 C23 C24 -1.7(8) . . . . ?
C21 C22 C23 C27 176.4(5) . . . . ?
C22 C23 C24 C25 1.3(8) . . . . ?
C23 C24 C25 C20 0.6(8) . . . . ?
C23 C24 C25 C28 -179.9(5) . . . . ?
C25 C20 C21 C22 1.8(8) . . . . ?
C25 C20 C21 C26 -177.2(5) . . . . ?
C25 C20 N4 C8 -93.7(7) . . . . ?
C25 C20 N4 C10 85.8(7) . . . . ?
C26 C21 C22 C23 179.2(5) . . . . ?
C27 C23 C24 C25 -176.7(5) . . . . ?
Ir1 C8 N3 C9 -172.9(4) . . . . ?
Ir1 C8 N3 C11 -0.8(8) . . . . ?
Ir1 C8 N4 C10 -174.7(4) . . . . ?
Ir1 C8 N4 C20 4.8(8) . . . . ?
N1 C1 C2 C3 -0.5(8) . . . . ?
N1 C1 C2 Si1 176.2(4) . . . . ?
N1 C4 N2 C3 -1.6(7) . . . . ?
N1 C4 N2 Ir1 178.5(4) . . . 6_655 ?
N2 C4 N1 C1 1.1(7) . . . . ?
N2 C4 N1 Ir1 -167.1(3) . . . . ?
N3 C8 N4 C10 4.9(6) . . . . ?
N3 C8 N4 C20 -175.6(5) . . . . ?
N3 C9 C10 N4 16.6(6) . . . . ?
N3 C11 C12 C13 174.9(4) . . . . ?
N3 C11 C12 C17 -3.8(7) . . . . ?
N3 C11 C16 C15 -175.5(4) . . . . ?
N3 C11 C16 C19 4.8(7) . . . . ?
N4 C8 N3 C9 7.5(6) . . . . ?
N4 C8 N3 C11 179.6(5) . . . . ?
N4 C20 C21 C22 175.7(4) . . . . ?
N4 C20 C21 C26 -3.2(7) . . . . ?
N4 C20 C25 C24 -176.0(5) . . . . ?
N4 C20 C25 C28 4.4(8) . . . . ?
Si1 C2 C3 N2 -176.7(4) . . . . ?

_shelx_SHELXL_version_number     2014/7
_iucr_refine_instructions_details 
;

    sbd1603.res created by SHELXL-2014/7

TITL sbd1603 in Pa-3 #205
REM reset to Pa-3 #205
CELL 0.71073 27.985354 27.985354 27.985354 90 90 90
ZERR 8 0.000147 0.000147 0.000147 0 0 0
LATT 1
SYMM +Z,+X,+Y
SYMM +Y,+Z,+X
SYMM 0.5-Y,-Z,0.5+X
SYMM 0.5+Z,0.5-X,-Y
SYMM -Y,0.5+Z,0.5-X
SYMM 0.5-Z,-X,0.5+Y
SYMM -Z,0.5+X,0.5-Y
SYMM 0.5+Y,0.5-Z,-X
SYMM 0.5-X,-Y,0.5+Z
SYMM 0.5+X,0.5-Y,-Z
SYMM -X,0.5+Y,0.5-Z
SFAC C H Cl Ir N O Si
UNIT 715.35 1133.41 24 24 96 43.35 24
ISOR 0.001 0.002 N2
 
L.S. 10
PLAN  20
BOND
MORE -1
BOND $H
CONF
fmap 2
acta
REM <olex2.extras>
REM <HklSrc "%.\\sbd1603.hkl">
REM </olex2.extras>
 
WGHT    0.015600  191.485199
FVAR       0.07713   0.72229   0.75068
C1    1    0.317378    0.663916    0.306360    11.00000    0.02129    0.01446 =
         0.01830    0.00100   -0.00047   -0.00156
AFIX  43
H1    2    0.312840    0.631119    0.309207    11.00000   -1.20000
AFIX   0
C2    1    0.360540    0.680307    0.287858    11.00000    0.01883    0.01870 =
         0.02429   -0.00072    0.00316    0.00006
C3    1    0.364419    0.729798    0.284351    11.00000    0.01324    0.01696 =
         0.02415   -0.00115    0.00173    0.00089
AFIX  43
H3    2    0.392523    0.742724    0.272210    11.00000   -1.20000
AFIX   0
C4    1    0.289440    0.740008    0.315808    11.00000    0.01669    0.01704 =
         0.01575   -0.00249    0.00067   -0.00077
AFIX  43
H4    2    0.265515    0.760802    0.325787    11.00000   -1.20000
AFIX   0
C5    1    0.385863    0.578662    0.258196    11.00000    0.03851    0.03737 =
         0.12919   -0.03534   -0.01511    0.00781
AFIX 137
H5A   2    0.366446    0.580666    0.229988    11.00000   -1.50000
H5B   2    0.366671    0.568001    0.284554    11.00000   -1.50000
H5C   2    0.411425    0.556402    0.252924    11.00000   -1.50000
AFIX   0
C6    1    0.451300    0.634237    0.324707    11.00000    0.03804    0.05867 =
         0.06634   -0.01642   -0.01464    0.01913
AFIX 137
H6A   2    0.435070    0.617851    0.350101    11.00000   -1.50000
H6B   2    0.459976    0.665744    0.335138    11.00000   -1.50000
H6C   2    0.479589    0.616841    0.316116    11.00000   -1.50000
AFIX   0
C7    1    0.444442    0.663505    0.220745    11.00000    0.05973    0.06809 =
         0.08658    0.01599    0.04373    0.02424
AFIX 137
H7A   2    0.454216    0.695591    0.227932    11.00000   -1.50000
H7B   2    0.424266    0.663640    0.193002    11.00000   -1.50000
H7C   2    0.472141    0.644209    0.214645    11.00000   -1.50000
AFIX   0
C8    1    0.206624    0.663333    0.406503    11.00000    0.01717    0.01350 =
         0.01478    0.00128   -0.00085   -0.00315
C9    1    0.176894    0.653448    0.485731    11.00000    0.02460    0.04278 =
         0.01091    0.00052   -0.00207   -0.01077
AFIX  23
H9A   2    0.170443    0.624835    0.504201    11.00000   -1.20000
H9B   2    0.156501    0.679134    0.496944    11.00000   -1.20000
AFIX   0
C10   1    0.229268    0.667232    0.488245    11.00000    0.03279    0.05173 =
         0.01490    0.00000   -0.00108   -0.01620
AFIX  23
H10A  2    0.234111    0.694774    0.508723    11.00000   -1.20000
H10B  2    0.248716    0.640925    0.499695    11.00000   -1.20000
AFIX   0
C11   1    0.126242    0.624236    0.419699    11.00000    0.01924    0.02387 =
         0.01294    0.00028    0.00308   -0.00520
C12   1    0.121433    0.574581    0.422004    11.00000    0.02511    0.02717 =
         0.01511   -0.00142    0.00424   -0.00311
C13   1    0.076971    0.554276    0.411565    11.00000    0.03414    0.02654 =
         0.02107   -0.00650    0.00993   -0.01604
AFIX  43
H13   2    0.073414    0.521275    0.413189    11.00000   -1.20000
AFIX   0
C14   1    0.038278    0.582066    0.398918    11.00000    0.01945    0.04354 =
         0.02094   -0.00856    0.00781   -0.01347
C15   1    0.043385    0.631927    0.399044    11.00000    0.01864    0.04190 =
         0.02282   -0.00505    0.00115   -0.00172
AFIX  43
H15   2    0.017140    0.650976    0.391782    11.00000   -1.20000
AFIX   0
C16   1    0.086996    0.653567    0.409830    11.00000    0.02029    0.02654 =
         0.01547   -0.00388    0.00452   -0.00406
C17   1    0.163286    0.543760    0.436551    11.00000    0.04125    0.02035 =
         0.02315    0.00308    0.00640    0.00044
AFIX 137
H17A  2    0.154795    0.510681    0.433323    11.00000   -1.20000
H17B  2    0.171514    0.550319    0.469201    11.00000   -1.20000
H17C  2    0.190149    0.550691    0.416376    11.00000   -1.20000
AFIX   0
C18   1   -0.008337    0.559199    0.383798    11.00000    0.02989    0.06393 =
         0.04032   -0.02228    0.00875   -0.02134
AFIX 137
H18A  2   -0.007124    0.551819    0.350319    11.00000   -1.50000
H18B  2   -0.034202    0.580922    0.389788    11.00000   -1.50000
H18C  2   -0.013256    0.530350    0.401695    11.00000   -1.50000
AFIX   0
C19   1    0.091883    0.707099    0.410627    11.00000    0.03347    0.02278 =
         0.02861   -0.00171   -0.00091    0.00084
AFIX 137
H19A  2    0.061752    0.721451    0.402698    11.00000   -1.50000
H19B  2    0.115530    0.716765    0.387733    11.00000   -1.50000
H19C  2    0.101486    0.717239    0.441959    11.00000   -1.50000
AFIX   0
C20   1    0.283451    0.703350    0.428414    11.00000    0.01986    0.02824 =
         0.01234    0.00188   -0.00282   -0.00743
C21   1    0.282794    0.753251    0.429302    11.00000    0.01841    0.02648 =
         0.01851    0.00076   -0.00158   -0.00206
C22   1    0.325451    0.777456    0.422884    11.00000    0.02153    0.02142 =
         0.01940   -0.00109    0.00066   -0.00449
AFIX  43
H22   2    0.325571    0.810682    0.423481    11.00000   -1.20000
AFIX   0
C23   1    0.368344    0.752954    0.415525    11.00000    0.01888    0.02352 =
         0.01642   -0.00055   -0.00009   -0.00321
C24   1    0.367745    0.703082    0.416033    11.00000    0.01723    0.02606 =
         0.02632   -0.00046    0.00043    0.00037
AFIX  43
H24   2    0.396252    0.686528    0.411833    11.00000   -1.20000
AFIX   0
C25   1    0.325787    0.677550    0.422632    11.00000    0.02302    0.02455 =
         0.01968    0.00000   -0.00358   -0.00352
C26   1    0.236527    0.780166    0.437927    11.00000    0.01965    0.03875 =
         0.04444   -0.00548   -0.00120    0.00261
AFIX 137
H26A  2    0.241528    0.813621    0.432231    11.00000   -1.50000
H26B  2    0.226448    0.775473    0.470379    11.00000   -1.50000
H26C  2    0.212331    0.768432    0.416629    11.00000   -1.50000
AFIX   0
C27   1    0.413857    0.780019    0.405712    11.00000    0.02110    0.03032 =
         0.03334   -0.00329    0.00317   -0.00657
AFIX 137
H27A  2    0.414602    0.808465    0.424871    11.00000   -1.50000
H27B  2    0.415152    0.788557    0.372513    11.00000   -1.50000
H27C  2    0.440807    0.760277    0.413502    11.00000   -1.50000
AFIX   0
C28   1    0.325738    0.623712    0.423204    11.00000    0.03969    0.02362 =
         0.04062    0.00216   -0.00501   -0.00369
AFIX 137
H28A  2    0.300803    0.612081    0.402717    11.00000   -1.50000
H28B  2    0.320342    0.612622    0.455214    11.00000   -1.50000
H28C  2    0.356038    0.612131    0.412046    11.00000   -1.50000
AFIX   0
 
C29   1    0.160787    0.839213    0.339213    10.33333    0.05390    0.05390 =
         0.05390   -0.00153    0.00153    0.00153
PART -1
AFIX 137
H29A  2    0.193768    0.846856    0.344745    10.33333   -1.50000
H29B  2    0.153144    0.844745    0.306232    10.33333   -1.50000
H29C  2    0.155255    0.806232    0.346856    10.33333   -1.50000
AFIX   0
 
PART 0
C30   1    0.132050    0.844336    0.493324    31.00000    0.13222    0.15546 =
         0.03852   -0.01746   -0.01712    0.07803
AFIX 137
H30A  2    0.137655    0.818051    0.514640    31.00000   -1.50000
H30B  2    0.114918    0.869023    0.509869    31.00000   -1.50000
H30C  2    0.162079    0.856696    0.482268    31.00000   -1.50000
AFIX   0
CL1   3    0.236728    0.580483    0.330606    11.00000    0.02322    0.01410 =
         0.01937    0.00284   -0.00053   -0.00385
IR1   4    0.208282    0.665905    0.336467    11.00000    0.01443    0.01382 =
         0.01273    0.00178    0.00039   -0.00171
H     2    0.191515    0.711603    0.339565    11.00000    0.01234
HA    2    0.158522    0.651272    0.339706    11.00000    0.03595
N1    5    0.281894    0.693214    0.320330    11.00000    0.01731    0.01350 =
         0.01819    0.00024   -0.00003   -0.00096
N2    5    0.330097    0.759000    0.297450    11.00000    0.01128    0.01539 =
         0.01248    0.00284   -0.00197   -0.00272
N3    5    0.170446    0.644905    0.434195    11.00000    0.01976    0.02635 =
         0.01228    0.00011    0.00032   -0.00665
N4    5    0.239943    0.678494    0.438340    11.00000    0.02350    0.03236 =
         0.01221    0.00511   -0.00060   -0.00964
 
O1    6    0.132471    0.867529    0.367529    10.33333    0.09108    0.09108 =
         0.09108   -0.01219    0.01219    0.01219
PART 1
AFIX 147
H1A   2    0.126343    0.853395    0.392454    10.33333   -1.50000
AFIX   0
 
PART 0
O2    6    0.104620    0.828380    0.453580    31.00000    0.22148    0.14440 =
         0.17097    0.01939    0.05246   -0.02750
PART 1
AFIX 147
H2    2    0.084341    0.809314    0.462733    31.00000   -1.50000
AFIX   0
PART 0
SI1   7    0.411173    0.638641    0.272013    11.00000    0.02085    0.02447 =
         0.04463   -0.00554    0.00507    0.00367
 
C31   1    0.002030    0.779557    0.502807    21.00000    0.12093    0.11652 =
         0.08821    0.04988    0.02183    0.02023
AFIX 137
H31A  2    0.016618    0.751319    0.489900    21.00000   -1.50000
H31B  2   -0.031799    0.774656    0.505687    21.00000   -1.50000
H31C  2    0.015302    0.786165    0.533741    21.00000   -1.50000
AFIX   0
O3    6    0.010499    0.817193    0.473147    21.00000    0.12258    0.17322 =
         0.17175    0.06806   -0.02485   -0.02946
AFIX 143
H3A   2   -0.007181    0.839437    0.480300    21.00000   -1.50000
AFIX   0
HKLF 4
 
REM  sbd1603 in Pa-3 #205
REM R1 =  0.0439 for    8930 Fo > 4sig(Fo)  and  0.0828 for all   12096 data
REM    382 parameters refined using      6 restraints
 
END  
     
WGHT      0.0157    191.5110 

REM Highest difference peak  2.035,  deepest hole -1.487,  1-sigma level  0.180
Q1    1   0.1622  0.7930  0.4186  11.00000  0.05    2.03
Q2    1   0.1631  0.7926  0.5060  11.00000  0.05    1.98
Q3    1   0.2077  0.8321  0.4941  11.00000  0.05    1.86
Q4    1   0.1197  0.6674  0.3386  11.00000  0.05    1.78
Q5    1   0.3794  0.7082  0.4615  11.00000  0.05    1.58
Q6    1  -0.0195  0.8913  0.5393  11.00000  0.05    1.39
Q7    1   0.1620  0.8912  0.4578  11.00000  0.05    1.32
Q8    1  -0.0491  0.9057  0.5283  11.00000  0.05    1.24
Q9    1   0.2334  0.6663  0.3416  11.00000  0.05    1.15
Q10   1   0.3368  0.7453  0.2900  11.00000  0.05    1.13
Q11   1   0.2869  0.7086  0.4627  11.00000  0.05    1.11
Q12   1   0.2501  0.7913  0.5105  11.00000  0.05    1.06
Q13   1   0.0982  0.7882  0.5130  11.00000  0.05    1.05
Q14   1   0.3292  0.7787  0.2929  11.00000  0.05    1.02
Q15   1   0.0357  0.7101  0.4603  11.00000  0.05    1.00
Q16   1   0.0847  0.8360  0.3822  11.00000  0.05    0.98
Q17   1   0.3769  0.6213  0.2093  11.00000  0.05    0.98
Q18   1   0.2522  0.5855  0.3219  11.00000  0.05    0.90
Q19   1   0.1172  0.7927  0.4998  11.00000  0.05    0.88
Q20   1   0.3911  0.6385  0.2431  11.00000  0.05    0.86

  REM The information below was added by Olex2.
  REM
  REM R1 = 0.0439 for 8930 Fo > 4sig(Fo) and 0.0828 for all 62981 data
  REM n/a parameters refined using n/a restraints
  REM Highest difference peak 2.03, deepest hole -1.49
  REM Mean Shift 0, Max Shift 0.003.
  
  REM +++ Tabular Listing of Refinement Information +++
  REM R1_all = 0.0828
  REM R1_gt = 0.0439
  REM wR_ref = 0.1136
  REM GOOF = 1.260
  REM Shift_max = 0.003
  REM Shift_mean = 0
  REM Reflections_all = 62981
  REM Reflections_gt = 8930
  REM Parameters = n/a
  REM Hole = -1.49
  REM Peak = 2.03
  REM Flack = n/a
  
  
;
_olex2_date_sample_data_collection 2016-01-07
_olex2_date_sample_submission    2016-01-04
_olex2_exptl_crystal_mounting_method 'oil on micromount'
_olex2_submission_original_sample_id SiMe3pyrimidine
_olex2_submission_special_instructions 'No special instructions were received'
_oxdiff_exptl_absorpt_empirical_details 
;
Empirical correction (ABSPACK) includes:
- Absorption correction using spherical harmonics
- Frame scaling
;
_oxdiff_exptl_absorpt_empirical_full_max 1.118
_oxdiff_exptl_absorpt_empirical_full_min 0.950

# start Validation Reply Form
_vrf_PLAT601_sbd1603             
;
PROBLEM: Structure Contains Solvent Accessible VOIDS of 399 Ang3
RESPONSE: There was no significant electron density within the solvent
accessible voids as judged by the difference map.  It is presumed that
the crystal has lost solvent from these voids just as elsewhere in 
the crystals where there is evidence of partial loss of the methanol.
Evidently, the crystal remains intact although the mosaicity is somewhat
poor.
;
# end Validation Reply Form
